# Supplementary material for: Bis{[(η5)-cyclopentadienyl]tris(diethyl phosphito-κ3 P,P′,P′′)cobaltate(III)-κ3 O,O′,O′′]oxovanadium(IV)}-μ-oxalate
Source: Acta Crystallogr Sect E Struct Rep Online. 2008 Aug 6;64(Pt 9):m1129–30. doi: 10.1107/S1600536808024458 (PMC2960739; doi:10.1107/S1600536808024458)
Supplement: Supplementary file 1 [file e-64-m1129-sup1.cif]

##############################################################################
###                                                                        ###
###        Electronic paper (Acta Crystallographica Section E)             ###
###                                                                        ###
##############################################################################
#                                                                            #
# This CIF contains the data in a paper accepted for publication in Acta     #
# Crystallographica Section E. It conforms to the requirements of Notes      #
# for Authors for Section E, and has been peer reviewed under the auspices   #
# of the IUCr Commission on Journals.                                        #
#                                                                            #
# Full details of the Crystallographic Information File format               #
# are given in the paper "The Crystallographic Information File (CIF):       #
# a New Standard Archive File for Crystallography" by S. R. Hall, F. H.      #
# Allen and I. D. Brown [Acta Cryst. (1991), A47, 655-685].                  #
#                                                                            #
# The current version of the core CIF dictionary is obtainable from          #
# ftp://ftp.iucr.org/pub/cif_core.dic. The current version number is 2.4.    #
#                                                                            #
# Software is freely available for graphical display of the structure(s) in  #
# this CIF.  For information consult the CIF home page http://www.iucr.org/  #
# cif/home.html                                                              #
#                                                                            #
# This file may be used for bona fide research purposes within the           #
# scientific community so long as proper attribution is given to the journal # 
# article from which it was obtained.                                        #
#                                                                            #
##############################################################################
                                             
data_I
_audit_creation_method     SHELXL97
_chemical_name_systematic
;
Bis[1,4(\h^5^)-cyclopentadienyl]hexakis(\m-diethyl
phosphito)-1:2\k^6^P:O;3:4\k^6^O:P-\m-oxalato-2:3\k^4^O^1^,O^2^:O^1'^,O^2'^-
dioxido-2\kO,3\kO-1,4-dicobalt(III)-2,3-divanadium(IV)
;
_chemical_name_common     ?
_chemical_formula_moiety     'C36 H70 Co2 O24 P6 V2'
_chemical_formula_sum     'C36 H70 Co2 O24 P6 V2'
_chemical_formula_iupac     '[Co2 V2 (C5 H5)2 (C2 O4) (C4 H10 O3 P)6 O2]'
_chemical_formula_weight     1292.48
_chemical_melting_point     'dec. 473(1)'
_symmetry_cell_setting     monoclinic
_symmetry_space_group_name_H-M     'C 2/c'
_symmetry_space_group_name_Hall     '-C 2yc'
loop_
    _symmetry_equiv_pos_as_xyz
    'x, y, z'
    '-x, y, -z+1/2'
    'x+1/2, y+1/2, z'
    '-x+1/2, y+1/2, -z+1/2'
    '-x, -y, -z'
    'x, -y, z-1/2'
    '-x+1/2, -y+1/2, -z'
    'x+1/2, -y+1/2, z-1/2'
_cell_length_a     28.364(5)
_cell_length_b     10.9825(18)
_cell_length_c     19.976(3)
_cell_angle_alpha     90.00
_cell_angle_beta     117.412(2)
_cell_angle_gamma     90.00
_cell_volume     5524.0(16)
_cell_formula_units_Z     4
_cell_measurement_reflns_used     9976
_cell_measurement_theta_min     5.007
_cell_measurement_theta_max     63.469
_cell_measurement_temperature     180(2)
_exptl_crystal_description     plate
_exptl_crystal_colour     green
_exptl_crystal_size_max     .630
_exptl_crystal_size_mid     .330
_exptl_crystal_size_min     .060
_exptl_crystal_density_diffrn     1.554
_exptl_crystal_density_meas     .
_exptl_crystal_density_method     'not measured'
_exptl_crystal_F_000     2672
_exptl_absorpt_coefficient_mu     1.167
_exptl_absorpt_correction_type     multi-scan
_exptl_absorpt_process_details     '(APEX2; Bruker, 2008)'
_exptl_absorpt_correction_T_min     .682
_exptl_absorpt_correction_T_max     .932
_exptl_special_details
;
;
_diffrn_ambient_temperature     180(2)
_diffrn_radiation_type     MoK\a
_diffrn_radiation_wavelength     0.71073
_diffrn_radiation_source     'fine-focus sealed tube'
_diffrn_radiation_monochromator     graphite
_diffrn_measurement_device_type     'Bruker SMART APEX CCD'
_diffrn_measurement_method     \w
_diffrn_detector_area_resol_mean     ?
_diffrn_reflns_number     26145
_diffrn_reflns_av_R_equivalents     0.0365
_diffrn_reflns_av_sigmaI/netI     0.0322
_diffrn_reflns_theta_min     2.02
_diffrn_reflns_theta_max     28.28
_diffrn_reflns_theta_full     28.28
_diffrn_measured_fraction_theta_max     0.998
_diffrn_measured_fraction_theta_full     0.998
_diffrn_reflns_limit_h_min     -37
_diffrn_reflns_limit_h_max     37
_diffrn_reflns_limit_k_min     -14
_diffrn_reflns_limit_k_max     14
_diffrn_reflns_limit_l_min     -26
_diffrn_reflns_limit_l_max     26
_diffrn_standards_number     0
_diffrn_standards_interval_count     .
_diffrn_standards_interval_time     .
_diffrn_standards_decay_%     0
_refine_special_details
;
Refinement of <i>F</i>^2^ against ALL reflections. The weighted <i>R</i>-factor
<i>wR</i> and goodness of fit <i>S</i> are based on <i>F</i>^2^, conventional
<i>R</i>-factors <i>R</i> are based on <i>F</i>, with <i>F</i> set to zero for
negative <i>F</i>^2^. The threshold expression of <i>F</i>^2^ >
\s(<i>F</i>^2^) is used only for calculating <i>R</i>-factors(gt) <i>etc</i>.
and is not relevant to the choice of reflections for refinement.
<i>R</i>-factors based on <i>F</i>^2^ are statistically about twice as large
as those based on <i>F</i>, and <i>R</i>- factors based on ALL data will be
even larger.
;
_reflns_number_total     6845
_reflns_number_gt     5617
_reflns_threshold_expression     I>2\s(I)
_refine_ls_structure_factor_coef     Fsqd
_refine_ls_matrix_type     full
_refine_ls_R_factor_all     0.0535
_refine_ls_R_factor_gt     0.0404
_refine_ls_wR_factor_gt     0.1000
_refine_ls_wR_factor_ref     0.1091
_refine_ls_goodness_of_fit_ref     0.998
_refine_ls_restrained_S_all     0.998
_refine_ls_number_reflns     6845
_refine_ls_number_parameters     323
_refine_ls_number_restraints     0
_refine_ls_hydrogen_treatment     constr
_refine_ls_weighting_scheme     calc
_refine_ls_weighting_details
        'calc w=1/[\s^2^(Fo^2^)+(0.0479P)^2^+16.0571P] where P=(Fo^2^+2Fc^2^)/3'
_atom_sites_solution_hydrogens     geom
_atom_sites_solution_primary     direct
_atom_sites_solution_secondary     difmap
_refine_ls_shift/su_max     0.001
_refine_ls_shift/su_mean     0.000
_refine_diff_density_max     0.699
_refine_diff_density_min     -0.446
_refine_ls_extinction_method     none
_refine_ls_extinction_coef     .
loop_
    _atom_type_symbol
    _atom_type_description
    _atom_type_scat_dispersion_real
    _atom_type_scat_dispersion_imag
    _atom_type_scat_source
    'C' 'C' 0.0033 0.0016
                         'International Tables Vol C Tables 4.2.6.8 and 6.1.1.4'
    'H' 'H' 0.0000 0.0000
                         'International Tables Vol C Tables 4.2.6.8 and 6.1.1.4'
    'O' 'O' 0.0106 0.0060
                         'International Tables Vol C Tables 4.2.6.8 and 6.1.1.4'
    'P' 'P' 0.1023 0.0942
                         'International Tables Vol C Tables 4.2.6.8 and 6.1.1.4'
    'Cl' 'Cl' 0.1484 0.1585
                         'International Tables Vol C Tables 4.2.6.8 and 6.1.1.4'
    'V' 'V' 0.3005 0.5294
                         'International Tables Vol C Tables 4.2.6.8 and 6.1.1.4'
    'Co' 'Co' 0.3494 0.9721
                         'International Tables Vol C Tables 4.2.6.8 and 6.1.1.4'
_computing_data_collection     'APEX2 (Bruker, 2008)'
_computing_cell_refinement     'APEX2 (Bruker, 2008)'
_computing_data_reduction     'APEX2 (Bruker, 2008)'
_computing_structure_solution     'SHELXTL (Sheldrick, 2008)'
_computing_structure_refinement     'SHELXTL (Sheldrick, 2008)'
_computing_molecular_graphics     'SHELXTL (Sheldrick, 2008)'
_computing_publication_material     'SHELXTL (Sheldrick, 2008)'
loop_
    _atom_site_type_symbol
    _atom_site_label
    _atom_site_fract_x
    _atom_site_fract_y
    _atom_site_fract_z
    _atom_site_U_iso_or_equiv
    _atom_site_adp_type
    _atom_site_calc_flag
    _atom_site_refinement_flags
    _atom_site_occupancy
    _atom_site_disorder_assembly
    _atom_site_disorder_group
    V V1 0.028671(16) 0.78146(4) 0.13941(2) 0.02455(10) Uani d . 1 . .
    Co Co1 0.176050(13) 0.74072(3) 0.16646(2) 0.02774(10) Uani d . 1 . .
    P P1 0.11499(3) 0.60266(6) 0.12884(4) 0.02764(14) Uani d . 1 . .
    P P2 0.15939(3) 0.78092(6) 0.26021(4) 0.02754(14) Uani d . 1 . .
    P P3 0.11777(3) 0.87517(6) 0.09797(4) 0.02816(15) Uani d . 1 . .
    O O1 0.00650(7) 0.66231(15) 0.19874(10) 0.0286(4) Uani d . 1 . .
    O O2 0.01090(7) 0.90562(15) 0.20266(10) 0.0275(4) Uani d . 1 . .
    C C1 0.0000 0.7134(3) 0.2500 0.0245(7) Uani d S 1 . .
    C C2 0.0000 0.8544(3) 0.2500 0.0248(7) Uani d S 1 . .
    O O3 -0.02642(8) 0.79215(18) 0.06448(11) 0.0379(4) Uani d . 1 . .
    O O1P 0.05862(7) 0.64296(16) 0.10672(11) 0.0309(4) Uani d . 1 . .
    O O1A 0.13253(8) 0.50150(17) 0.19333(11) 0.0375(4) Uani d . 1 . .
    O O2A 0.11265(8) 0.5267(2) 0.05926(12) 0.0428(5) Uani d . 1 . .
    C C1A 0.09433(16) 0.4095(3) 0.1891(2) 0.0563(9) Uani d . 1 . .
    H H1AA 0.0580 0.4430 0.1613 0.068 Uiso calc R 1 . .
    H H1AB 0.0970 0.3382 0.1606 0.068 Uiso calc R 1 . .
    C C2A 0.1032(2) 0.3716(6) 0.2616(3) 0.105(2) Uani d . 1 . .
    H H2AA 0.0772 0.3089 0.2567 0.157 Uiso calc R 1 . .
    H H2AB 0.0994 0.4415 0.2893 0.157 Uiso calc R 1 . .
    H H2AC 0.1392 0.3383 0.2892 0.157 Uiso calc R 1 . .
    C C3A 0.06647(12) 0.5172(3) -0.01328(17) 0.0377(6) Uani d . 1 . .
    H H3AA 0.0420 0.5859 -0.0204 0.045 Uiso calc R 1 . .
    H H3AB 0.0474 0.4402 -0.0163 0.045 Uiso calc R 1 . .
    C C4A 0.08407(16) 0.5198(4) -0.0731(2) 0.0567(9) Uani d . 1 . .
    H H4AA 0.0530 0.5145 -0.1228 0.085 Uiso calc R 1 . .
    H H4AB 0.1077 0.4506 -0.0663 0.085 Uiso calc R 1 . .
    H H4AC 0.1031 0.5960 -0.0695 0.085 Uiso calc R 1 . .
    O O2P 0.10274(7) 0.76760(15) 0.24648(10) 0.0273(4) Uani d . 1 . .
    O O1B 0.18059(8) 0.91352(19) 0.29463(14) 0.0444(5) Uani d . 1 . .
    O O2B 0.19748(8) 0.6950(2) 0.32940(11) 0.0397(5) Uani d . 1 . .
    C C1B 0.14588(12) 1.0097(3) 0.29536(18) 0.0403(6) Uani d . 1 . .
    H H1BA 0.1091 0.9928 0.2566 0.048 Uiso calc R 1 . .
    H H1BB 0.1570 1.0881 0.2826 0.048 Uiso calc R 1 . .
    C C2B 0.1473(2) 1.0196(5) 0.3698(3) 0.0848(15) Uani d . 1 . .
    H H2BA 0.1262 1.0900 0.3702 0.127 Uiso calc R 1 . .
    H H2BB 0.1841 1.0301 0.4087 0.127 Uiso calc R 1 . .
    H H2BC 0.1325 0.9454 0.3800 0.127 Uiso calc R 1 . .
    C C3B 0.18998(16) 0.6875(4) 0.3955(2) 0.0542(9) Uani d . 1 . .
    H H3BA 0.1516 0.6810 0.3806 0.065 Uiso calc R 1 . .
    H H3BB 0.2038 0.7621 0.4261 0.065 Uiso calc R 1 . .
    C C4B 0.21855(14) 0.5785(3) 0.4410(2) 0.0535(8) Uani d . 1 . .
    H H4BA 0.2162 0.5779 0.4884 0.080 Uiso calc R 1 . .
    H H4BB 0.2559 0.5818 0.4519 0.080 Uiso calc R 1 . .
    H H4BC 0.2022 0.5043 0.4124 0.080 Uiso calc R 1 . .
    O O3P 0.07192(7) 0.90314(15) 0.11549(10) 0.0287(4) Uani d . 1 . .
    O O1C 0.09368(8) 0.83591(19) 0.01116(11) 0.0396(5) Uani d . 1 . .
    O O2C 0.14763(8) 1.00128(18) 0.10399(14) 0.0469(6) Uani d . 1 . .
    C C1C 0.04967(13) 0.9052(3) -0.04630(17) 0.0448(7) Uani d . 1 . .
    H H1CA 0.0637 0.9746 -0.0633 0.054 Uiso calc R 1 . .
    H H1CB 0.0270 0.9378 -0.0248 0.054 Uiso calc R 1 . .
    C C2C 0.01791(18) 0.8257(3) -0.1108(2) 0.0791(15) Uani d . 1 . .
    H H2CA -0.0109 0.8730 -0.1500 0.119 Uiso calc R 1 . .
    H H2CB 0.0028 0.7590 -0.0942 0.119 Uiso calc R 1 . .
    H H2CC 0.0406 0.7921 -0.1312 0.119 Uiso calc R 1 . .
    C C3C 0.12391(11) 1.1198(2) 0.09617(17) 0.0337(6) Uani d . 1 . .
    H H3CA 0.1295 1.1500 0.1460 0.040 Uiso calc R 1 . .
    H H3CB 0.0852 1.1152 0.0624 0.040 Uiso calc R 1 . .
    C C4C 0.14959(12) 1.2044(3) 0.0636(2) 0.0435(7) Uani d . 1 . .
    H H4CA 0.1356 1.2869 0.0607 0.065 Uiso calc R 1 . .
    H H4CB 0.1419 1.1767 0.0129 0.065 Uiso calc R 1 . .
    H H4CC 0.1881 1.2048 0.0959 0.065 Uiso calc R 1 . .
    C C32 0.24880(11) 0.6532(3) 0.22456(19) 0.0429(7) Uani d . 1 . .
    H H32 0.2576 0.5990 0.2656 0.051 Uiso calc R 1 . .
    C C33 0.25670(12) 0.7796(3) 0.2303(2) 0.0523(9) Uani d . 1 . .
    H H33 0.2718 0.8255 0.2757 0.063 Uiso calc R 1 . .
    C C34 0.23856(15) 0.8257(4) 0.1582(3) 0.0677(13) Uani d . 1 . .
    H H34 0.2394 0.9088 0.1455 0.081 Uiso calc R 1 . .
    C C35 0.21853(15) 0.7274(5) 0.1062(2) 0.0696(13) Uani d . 1 . .
    H H35 0.2030 0.7329 0.0529 0.084 Uiso calc R 1 . .
    C C36 0.22599(12) 0.6204(3) 0.1488(2) 0.0512(8) Uani d . 1 . .
    H H36 0.2170 0.5401 0.1293 0.061 Uiso calc R 1 . .
loop_
    _atom_site_aniso_label
    _atom_site_aniso_U_11
    _atom_site_aniso_U_22
    _atom_site_aniso_U_33
    _atom_site_aniso_U_12
    _atom_site_aniso_U_13
    _atom_site_aniso_U_23
    V1 0.0245(2) 0.02041(19) 0.0309(2) 0.00117(15) 0.01458(17) -0.00023(15)
    Co1 0.02674(18) 0.02207(16) 0.0390(2) 0.00463(12) 0.01910(15) 0.00510(13)
    P1 0.0314(3) 0.0205(3) 0.0336(3) 0.0033(2) 0.0171(3) -0.0002(2)
    P2 0.0246(3) 0.0253(3) 0.0329(3) -0.0018(2) 0.0135(3) -0.0004(2)
    P3 0.0298(3) 0.0221(3) 0.0388(4) 0.0052(2) 0.0212(3) 0.0071(3)
    O1 0.0325(9) 0.0175(8) 0.0429(10) -0.0020(6) 0.0236(8) -0.0026(7)
    O2 0.0315(9) 0.0180(7) 0.0401(10) 0.0001(6) 0.0225(8) 0.0006(7)
    C1 0.0187(14) 0.0185(14) 0.0369(18) 0.000 0.0133(13) 0.000
    C2 0.0228(15) 0.0172(14) 0.0347(18) 0.000 0.0135(14) 0.000
    O3 0.0314(10) 0.0348(10) 0.0419(11) 0.0034(8) 0.0120(9) 0.0001(8)
    O1P 0.0326(9) 0.0253(8) 0.0389(10) -0.0003(7) 0.0198(8) -0.0065(7)
    O1A 0.0433(11) 0.0241(9) 0.0435(11) -0.0020(8) 0.0185(9) 0.0064(8)
    O2A 0.0421(11) 0.0443(12) 0.0396(11) 0.0125(9) 0.0168(9) -0.0094(9)
    C1A 0.072(2) 0.0375(17) 0.058(2) -0.0188(16) 0.0285(19) 0.0034(15)
    C2A 0.118(4) 0.133(5) 0.067(3) -0.067(4) 0.046(3) 0.004(3)
    C3A 0.0390(15) 0.0340(14) 0.0414(15) -0.0036(11) 0.0196(12) -0.0083(12)
    C4A 0.063(2) 0.068(2) 0.0461(19) -0.0039(18) 0.0307(17) -0.0128(17)
    O2P 0.0272(9) 0.0254(8) 0.0306(9) -0.0009(7) 0.0144(7) 0.0002(7)
    O1B 0.0359(11) 0.0347(10) 0.0677(14) -0.0093(8) 0.0282(10) -0.0180(10)
    O2B 0.0324(10) 0.0495(12) 0.0351(10) 0.0043(9) 0.0138(8) 0.0074(9)
    C1B 0.0377(15) 0.0304(13) 0.0549(18) -0.0032(11) 0.0232(14) -0.0044(12)
    C2B 0.113(4) 0.084(3) 0.079(3) 0.037(3) 0.063(3) 0.007(3)
    C3B 0.066(2) 0.054(2) 0.0445(18) 0.0085(17) 0.0268(17) 0.0085(16)
    C4B 0.0481(19) 0.061(2) 0.0481(19) 0.0047(16) 0.0192(15) 0.0151(16)
    O3P 0.0307(9) 0.0229(8) 0.0380(10) 0.0055(7) 0.0205(8) 0.0054(7)
    O1C 0.0442(11) 0.0435(11) 0.0368(11) 0.0169(9) 0.0234(9) 0.0103(9)
    O2C 0.0412(11) 0.0224(9) 0.0897(18) 0.0063(8) 0.0407(12) 0.0144(10)
    C1C 0.0518(18) 0.0427(16) 0.0379(16) 0.0138(14) 0.0190(14) 0.0120(13)
    C2C 0.076(3) 0.0360(18) 0.077(3) -0.0013(18) -0.006(2) 0.0073(18)
    C3C 0.0346(13) 0.0231(12) 0.0444(15) 0.0049(10) 0.0191(12) 0.0044(11)
    C4C 0.0403(16) 0.0289(13) 0.0593(19) 0.0005(12) 0.0212(14) 0.0141(13)
    C32 0.0280(13) 0.0427(16) 0.0587(19) 0.0143(12) 0.0206(13) 0.0114(14)
    C33 0.0287(14) 0.0448(17) 0.085(3) -0.0015(13) 0.0273(16) -0.0089(17)
    C34 0.047(2) 0.050(2) 0.132(4) 0.0157(16) 0.063(2) 0.034(2)
    C35 0.046(2) 0.122(4) 0.057(2) 0.035(2) 0.0371(18) 0.028(2)
    C36 0.0349(16) 0.0471(18) 0.076(2) 0.0107(13) 0.0294(16) -0.0104(17)
_geom_special_details
;
All e.s.d.'s (except the e.s.d. in the dihedral angle between two l.s. planes)
are estimated using the full covariance matrix. The cell e.s.d.'s are taken
into account individually in the estimation of e.s.d.'s in distances, angles
and torsion angles; correlations between e.s.d.'s in cell parameters are only
used when they are defined by crystal symmetry. An approximate (isotropic)
treatment of cell e.s.d.'s is used for estimating e.s.d.'s involving l.s.
planes.
;
loop_
    _geom_bond_atom_site_label_1
    _geom_bond_atom_site_label_2
    _geom_bond_site_symmetry_2
    _geom_bond_distance
    _geom_bond_publ_flag
    V1 O3 . 1.594(2) y
    V1 O1P . 1.9932(18) y
    V1 O3P . 2.0145(18) y
    V1 O1 . 2.0490(18) y
    V1 O2 . 2.0727(17) y
    V1 O2P . 2.2077(18) y
    Co1 C35 . 2.063(3) ?
    Co1 C34 . 2.077(3) ?
    Co1 C32 . 2.079(3) ?
    Co1 C36 . 2.082(3) ?
    Co1 C33 . 2.087(3) ?
    Co1 P1 . 2.1597(8) ?
    Co1 P3 . 2.1684(7) ?
    Co1 P2 . 2.1774(8) ?
    P1 O1P . 1.5156(19) ?
    P1 O2A . 1.596(2) ?
    P1 O1A . 1.597(2) ?
    P2 O2P . 1.5075(18) ?
    P2 O1B . 1.604(2) ?
    P2 O2B . 1.610(2) ?
    P3 O3P . 1.5257(18) ?
    P3 O2C . 1.599(2) ?
    P3 O1C . 1.603(2) ?
    O1 C1 . 1.253(2) y
    O2 C2 . 1.255(2) y
    C1 O1 2 1.254(2) ?
    C1 C2 . 1.549(4) y
    C2 O2 2 1.255(2) ?
    O1A C1A . 1.455(4) ?
    O2A C3A . 1.442(3) ?
    C1A C2A . 1.415(5) ?
    C1A H1AA . 0.9900 ?
    C1A H1AB . 0.9900 ?
    C2A H2AA . 0.9800 ?
    C2A H2AB . 0.9800 ?
    C2A H2AC . 0.9800 ?
    C3A C4A . 1.492(4) ?
    C3A H3AA . 0.9900 ?
    C3A H3AB . 0.9900 ?
    C4A H4AA . 0.9800 ?
    C4A H4AB . 0.9800 ?
    C4A H4AC . 0.9800 ?
    O1B C1B . 1.449(3) ?
    O2B C3B . 1.433(4) ?
    C1B C2B . 1.473(5) ?
    C1B H1BA . 0.9900 ?
    C1B H1BB . 0.9900 ?
    C2B H2BA . 0.9800 ?
    C2B H2BB . 0.9800 ?
    C2B H2BC . 0.9800 ?
    C3B C4B . 1.496(5) ?
    C3B H3BA . 0.9900 ?
    C3B H3BB . 0.9900 ?
    C4B H4BA . 0.9800 ?
    C4B H4BB . 0.9800 ?
    C4B H4BC . 0.9800 ?
    O1C C1C . 1.461(3) ?
    O2C C3C . 1.441(3) ?
    C1C C2C . 1.471(5) ?
    C1C H1CA . 0.9900 ?
    C1C H1CB . 0.9900 ?
    C2C H2CA . 0.9800 ?
    C2C H2CB . 0.9800 ?
    C2C H2CC . 0.9800 ?
    C3C C4C . 1.501(4) ?
    C3C H3CA . 0.9900 ?
    C3C H3CB . 0.9900 ?
    C4C H4CA . 0.9800 ?
    C4C H4CB . 0.9800 ?
    C4C H4CC . 0.9800 ?
    C32 C36 . 1.391(5) ?
    C32 C33 . 1.402(5) ?
    C32 H32 . 0.9500 ?
    C33 C34 . 1.383(6) ?
    C33 H33 . 0.9500 ?
    C34 C35 . 1.422(7) ?
    C34 H34 . 0.9500 ?
    C35 C36 . 1.409(6) ?
    C35 H35 . 0.9500 ?
    C36 H36 . 0.9500 ?
loop_
    _geom_angle_atom_site_label_1
    _geom_angle_atom_site_label_2
    _geom_angle_atom_site_label_3
    _geom_angle_site_symmetry_1
    _geom_angle_site_symmetry_3
    _geom_angle
    _geom_angle_publ_flag
    O3 V1 O1P . . 97.46(9) y
    O3 V1 O3P . . 99.73(9) y
    O1P V1 O3P . . 91.75(7) y
    O3 V1 O1 . . 99.26(9) y
    O1P V1 O1 . . 89.59(7) y
    O3P V1 O1 . . 160.61(8) y
    O3 V1 O2 . . 96.64(9) y
    O1P V1 O2 . . 164.10(8) y
    O3P V1 O2 . . 93.07(7) y
    O1 V1 O2 . . 80.91(7) y
    O3 V1 O2P . . 177.13(9) y
    O1P V1 O2P . . 84.59(7) y
    O3P V1 O2P . . 82.17(7) y
    O1 V1 O2P . . 78.71(7) y
    O2 V1 O2P . . 81.07(7) y
    C35 Co1 C34 . . 40.17(18) ?
    C35 Co1 C32 . . 66.22(14) ?
    C34 Co1 C32 . . 65.66(14) ?
    C35 Co1 C36 . . 39.74(16) ?
    C34 Co1 C36 . . 66.39(15) ?
    C32 Co1 C36 . . 39.06(14) ?
    C35 Co1 C33 . . 66.45(17) ?
    C34 Co1 C33 . . 38.81(17) ?
    C32 Co1 C33 . . 39.33(13) ?
    C36 Co1 C33 . . 66.01(14) ?
    C35 Co1 P1 . . 109.73(16) ?
    C34 Co1 P1 . . 149.89(15) ?
    C32 Co1 P1 . . 107.49(9) ?
    C36 Co1 P1 . . 89.69(10) ?
    C33 Co1 P1 . . 146.52(10) ?
    C35 Co1 P3 . . 99.24(11) ?
    C34 Co1 P3 . . 94.27(10) ?
    C32 Co1 P3 . . 159.92(9) ?
    C36 Co1 P3 . . 134.90(11) ?
    C33 Co1 P3 . . 123.29(10) ?
    P1 Co1 P3 . . 90.13(3) ?
    C35 Co1 P2 . . 158.80(14) ?
    C34 Co1 P2 . . 120.59(15) ?
    C32 Co1 P2 . . 99.57(10) ?
    C36 Co1 P2 . . 135.08(11) ?
    C33 Co1 P2 . . 92.52(11) ?
    P1 Co1 P2 . . 89.13(3) ?
    P3 Co1 P2 . . 90.02(3) ?
    O1P P1 O2A . . 106.46(11) ?
    O1P P1 O1A . . 109.47(11) ?
    O2A P1 O1A . . 102.22(12) ?
    O1P P1 Co1 . . 117.76(8) ?
    O2A P1 Co1 . . 112.03(9) ?
    O1A P1 Co1 . . 107.79(8) ?
    O2P P2 O1B . . 108.90(10) ?
    O2P P2 O2B . . 109.71(11) ?
    O1B P2 O2B . . 101.13(12) ?
    O2P P2 Co1 . . 117.32(8) ?
    O1B P2 Co1 . . 111.45(9) ?
    O2B P2 Co1 . . 107.08(8) ?
    O3P P3 O2C . . 106.64(10) ?
    O3P P3 O1C . . 108.57(11) ?
    O2C P3 O1C . . 105.17(13) ?
    O3P P3 Co1 . . 118.37(7) ?
    O2C P3 Co1 . . 108.60(8) ?
    O1C P3 Co1 . . 108.72(8) ?
    C1 O1 V1 . . 112.73(16) y
    C2 O2 V1 . . 112.22(17) y
    O1 C1 O1 . 2 126.8(3) ?
    O1 C1 C2 . . 116.59(15) y
    O1 C1 C2 2 . 116.59(15) ?
    O2 C2 O2 . 2 126.8(3) ?
    O2 C2 C1 . . 116.60(15) y
    O2 C2 C1 2 . 116.60(15) ?
    P1 O1P V1 . . 132.76(11) ?
    C1A O1A P1 . . 119.3(2) ?
    C3A O2A P1 . . 124.59(18) ?
    C2A C1A O1A . . 111.6(3) ?
    C2A C1A H1AA . . 109.3 ?
    O1A C1A H1AA . . 109.3 ?
    C2A C1A H1AB . . 109.3 ?
    O1A C1A H1AB . . 109.3 ?
    H1AA C1A H1AB . . 108.0 ?
    C1A C2A H2AA . . 109.5 ?
    C1A C2A H2AB . . 109.5 ?
    H2AA C2A H2AB . . 109.5 ?
    C1A C2A H2AC . . 109.5 ?
    H2AA C2A H2AC . . 109.5 ?
    H2AB C2A H2AC . . 109.5 ?
    O2A C3A C4A . . 108.6(3) ?
    O2A C3A H3AA . . 110.0 ?
    C4A C3A H3AA . . 110.0 ?
    O2A C3A H3AB . . 110.0 ?
    C4A C3A H3AB . . 110.0 ?
    H3AA C3A H3AB . . 108.3 ?
    C3A C4A H4AA . . 109.5 ?
    C3A C4A H4AB . . 109.5 ?
    H4AA C4A H4AB . . 109.5 ?
    C3A C4A H4AC . . 109.5 ?
    H4AA C4A H4AC . . 109.5 ?
    H4AB C4A H4AC . . 109.5 ?
    P2 O2P V1 . . 128.96(11) ?
    C1B O1B P2 . . 122.94(18) ?
    C3B O2B P2 . . 119.9(2) ?
    O1B C1B C2B . . 111.2(3) ?
    O1B C1B H1BA . . 109.4 ?
    C2B C1B H1BA . . 109.4 ?
    O1B C1B H1BB . . 109.4 ?
    C2B C1B H1BB . . 109.4 ?
    H1BA C1B H1BB . . 108.0 ?
    C1B C2B H2BA . . 109.5 ?
    C1B C2B H2BB . . 109.5 ?
    H2BA C2B H2BB . . 109.5 ?
    C1B C2B H2BC . . 109.5 ?
    H2BA C2B H2BC . . 109.5 ?
    H2BB C2B H2BC . . 109.5 ?
    O2B C3B C4B . . 109.7(3) ?
    O2B C3B H3BA . . 109.7 ?
    C4B C3B H3BA . . 109.7 ?
    O2B C3B H3BB . . 109.7 ?
    C4B C3B H3BB . . 109.7 ?
    H3BA C3B H3BB . . 108.2 ?
    C3B C4B H4BA . . 109.5 ?
    C3B C4B H4BB . . 109.5 ?
    H4BA C4B H4BB . . 109.5 ?
    C3B C4B H4BC . . 109.5 ?
    H4BA C4B H4BC . . 109.5 ?
    H4BB C4B H4BC . . 109.5 ?
    P3 O3P V1 . . 126.68(10) ?
    C1C O1C P3 . . 119.63(19) ?
    C3C O2C P3 . . 124.74(17) ?
    O1C C1C C2C . . 109.7(3) ?
    O1C C1C H1CA . . 109.7 ?
    C2C C1C H1CA . . 109.7 ?
    O1C C1C H1CB . . 109.7 ?
    C2C C1C H1CB . . 109.7 ?
    H1CA C1C H1CB . . 108.2 ?
    C1C C2C H2CA . . 109.5 ?
    C1C C2C H2CB . . 109.5 ?
    H2CA C2C H2CB . . 109.5 ?
    C1C C2C H2CC . . 109.5 ?
    H2CA C2C H2CC . . 109.5 ?
    H2CB C2C H2CC . . 109.5 ?
    O2C C3C C4C . . 108.1(2) ?
    O2C C3C H3CA . . 110.1 ?
    C4C C3C H3CA . . 110.1 ?
    O2C C3C H3CB . . 110.1 ?
    C4C C3C H3CB . . 110.1 ?
    H3CA C3C H3CB . . 108.4 ?
    C3C C4C H4CA . . 109.5 ?
    C3C C4C H4CB . . 109.5 ?
    H4CA C4C H4CB . . 109.5 ?
    C3C C4C H4CC . . 109.5 ?
    H4CA C4C H4CC . . 109.5 ?
    H4CB C4C H4CC . . 109.5 ?
    C36 C32 C33 . . 108.8(3) ?
    C36 C32 Co1 . . 70.59(17) ?
    C33 C32 Co1 . . 70.64(17) ?
    C36 C32 H32 . . 125.6 ?
    C33 C32 H32 . . 125.6 ?
    Co1 C32 H32 . . 124.8 ?
    C34 C33 C32 . . 108.0(4) ?
    C34 C33 Co1 . . 70.2(2) ?
    C32 C33 Co1 . . 70.03(17) ?
    C34 C33 H33 . . 126.0 ?
    C32 C33 H33 . . 126.0 ?
    Co1 C33 H33 . . 125.3 ?
    C33 C34 C35 . . 108.3(3) ?
    C33 C34 Co1 . . 70.99(19) ?
    C35 C34 Co1 . . 69.4(2) ?
    C33 C34 H34 . . 125.8 ?
    C35 C34 H34 . . 125.8 ?
    Co1 C34 H34 . . 125.4 ?
    C36 C35 C34 . . 107.1(3) ?
    C36 C35 Co1 . . 70.88(19) ?
    C34 C35 Co1 . . 70.5(2) ?
    C36 C35 H35 . . 126.4 ?
    C34 C35 H35 . . 126.4 ?
    Co1 C35 H35 . . 123.9 ?
    C32 C36 C35 . . 107.8(3) ?
    C32 C36 Co1 . . 70.35(17) ?
    C35 C36 Co1 . . 69.38(19) ?
    C32 C36 H36 . . 126.1 ?
    C35 C36 H36 . . 126.1 ?
    Co1 C36 H36 . . 125.7 ?
loop_
    _geom_torsion_atom_site_label_1
    _geom_torsion_atom_site_label_2
    _geom_torsion_atom_site_label_3
    _geom_torsion_atom_site_label_4
    _geom_torsion_site_symmetry_1
    _geom_torsion_site_symmetry_2
    _geom_torsion_site_symmetry_3
    _geom_torsion_site_symmetry_4
    _geom_torsion
    _geom_torsion_publ_flag
    C35 Co1 P1 O1P . . . . -128.14(15) ?
    C34 Co1 P1 O1P . . . . -127.0(2) ?
    C32 Co1 P1 O1P . . . . 161.50(13) ?
    C36 Co1 P1 O1P . . . . -163.17(14) ?
    C33 Co1 P1 O1P . . . . 155.0(2) ?
    P3 Co1 P1 O1P . . . . -28.28(9) ?
    P2 Co1 P1 O1P . . . . 61.74(9) ?
    C35 Co1 P1 O2A . . . . -4.20(15) ?
    C34 Co1 P1 O2A . . . . -3.1(2) ?
    C32 Co1 P1 O2A . . . . -74.56(13) ?
    C36 Co1 P1 O2A . . . . -39.23(14) ?
    C33 Co1 P1 O2A . . . . -81.1(2) ?
    P3 Co1 P1 O2A . . . . 95.66(9) ?
    P2 Co1 P1 O2A . . . . -174.32(9) ?
    C35 Co1 P1 O1A . . . . 107.49(14) ?
    C34 Co1 P1 O1A . . . . 108.6(2) ?
    C32 Co1 P1 O1A . . . . 37.13(13) ?
    C36 Co1 P1 O1A . . . . 72.46(14) ?
    C33 Co1 P1 O1A . . . . 30.6(2) ?
    P3 Co1 P1 O1A . . . . -152.64(9) ?
    P2 Co1 P1 O1A . . . . -62.63(9) ?
    C35 Co1 P2 O2P . . . . 173.1(4) ?
    C34 Co1 P2 O2P . . . . 151.66(14) ?
    C32 Co1 P2 O2P . . . . -141.04(12) ?
    C36 Co1 P2 O2P . . . . -122.13(16) ?
    C33 Co1 P2 O2P . . . . -179.98(13) ?
    P1 Co1 P2 O2P . . . . -33.44(8) ?
    P3 Co1 P2 O2P . . . . 56.69(8) ?
    C35 Co1 P2 O1B . . . . 46.6(4) ?
    C34 Co1 P2 O1B . . . . 25.17(15) ?
    C32 Co1 P2 O1B . . . . 92.47(13) ?
    C36 Co1 P2 O1B . . . . 111.37(17) ?
    C33 Co1 P2 O1B . . . . 53.52(14) ?
    P1 Co1 P2 O1B . . . . -159.94(9) ?
    P3 Co1 P2 O1B . . . . -69.81(9) ?
    C35 Co1 P2 O2B . . . . -63.1(4) ?
    C34 Co1 P2 O2B . . . . -84.57(15) ?
    C32 Co1 P2 O2B . . . . -17.27(13) ?
    C36 Co1 P2 O2B . . . . 1.64(17) ?
    C33 Co1 P2 O2B . . . . -56.21(13) ?
    P1 Co1 P2 O2B . . . . 90.33(9) ?
    P3 Co1 P2 O2B . . . . -179.54(9) ?
    C35 Co1 P3 O3P . . . . 172.13(18) ?
    C34 Co1 P3 O3P . . . . -147.70(17) ?
    C32 Co1 P3 O3P . . . . -146.0(3) ?
    C36 Co1 P3 O3P . . . . 151.80(16) ?
    C33 Co1 P3 O3P . . . . -120.05(16) ?
    P1 Co1 P3 O3P . . . . 62.11(9) ?
    P2 Co1 P3 O3P . . . . -27.02(9) ?
    C35 Co1 P3 O2C . . . . -66.20(18) ?
    C34 Co1 P3 O2C . . . . -26.03(18) ?
    C32 Co1 P3 O2C . . . . -24.4(3) ?
    C36 Co1 P3 O2C . . . . -86.53(17) ?
    C33 Co1 P3 O2C . . . . 1.62(17) ?
    P1 Co1 P3 O2C . . . . -176.22(10) ?
    P2 Co1 P3 O2C . . . . 94.65(10) ?
    C35 Co1 P3 O1C . . . . 47.72(18) ?
    C34 Co1 P3 O1C . . . . 87.88(17) ?
    C32 Co1 P3 O1C . . . . 89.6(3) ?
    C36 Co1 P3 O1C . . . . 27.39(17) ?
    C33 Co1 P3 O1C . . . . 115.54(16) ?
    P1 Co1 P3 O1C . . . . -62.30(9) ?
    P2 Co1 P3 O1C . . . . -151.43(9) ?
    O3 V1 O1 C1 . . . . -104.15(14) ?
    O1P V1 O1 C1 . . . . 158.36(13) ?
    O3P V1 O1 C1 . . . . 64.2(3) ?
    O2 V1 O1 C1 . . . . -8.84(12) ?
    O2P V1 O1 C1 . . . . 73.79(12) ?
    O3 V1 O2 C2 . . . . 103.96(13) ?
    O1P V1 O2 C2 . . . . -48.4(3) ?
    O3P V1 O2 C2 . . . . -155.87(12) ?
    O1 V1 O2 C2 . . . . 5.59(11) ?
    O2P V1 O2 C2 . . . . -74.30(12) ?
    V1 O1 C1 O1 . . . 2 -169.74(13) ?
    V1 O1 C1 C2 . . . . 10.26(13) y
    V1 O2 C2 O2 . . . 2 177.97(13) y
    V1 O2 C2 C1 . . . . -2.03(13) y
    O1 C1 C2 O2 . . . . -5.76(13) y
    O1 C1 C2 O2 2 . . . 174.24(13) ?
    O1 C1 C2 O2 . . . 2 174.24(13) ?
    O1 C1 C2 O2 2 . . 2 -5.76(13) ?
    O2A P1 O1P V1 . . . . -155.10(15) ?
    O1A P1 O1P V1 . . . . 95.11(16) ?
    Co1 P1 O1P V1 . . . . -28.41(18) ?
    O3 V1 O1P P1 . . . . 153.83(16) ?
    O3P V1 O1P P1 . . . . 53.77(16) ?
    O1 V1 O1P P1 . . . . -106.88(16) ?
    O2 V1 O1P P1 . . . . -53.9(4) ?
    O2P V1 O1P P1 . . . . -28.19(16) ?
    O1P P1 O1A C1A . . . . 39.5(3) ?
    O2A P1 O1A C1A . . . . -73.0(3) ?
    Co1 P1 O1A C1A . . . . 168.8(2) ?
    O1P P1 O2A C3A . . . . 8.5(3) ?
    O1A P1 O2A C3A . . . . 123.3(2) ?
    Co1 P1 O2A C3A . . . . -121.6(2) ?
    P1 O1A C1A C2A . . . . -148.7(4) ?
    P1 O2A C3A C4A . . . . 141.6(3) ?
    O1B P2 O2P V1 . . . . 101.82(15) ?
    O2B P2 O2P V1 . . . . -148.35(13) ?
    Co1 P2 O2P V1 . . . . -25.91(15) ?
    O3 V1 O2P P2 . . . . -164.0(17) ?
    O1P V1 O2P P2 . . . . 60.05(13) ?
    O3P V1 O2P P2 . . . . -32.47(13) ?
    O1 V1 O2P P2 . . . . 150.71(14) ?
    O2 V1 O2P P2 . . . . -126.85(14) ?
    O2P P2 O1B C1B . . . . -12.3(3) ?
    O2B P2 O1B C1B . . . . -127.8(2) ?
    Co1 P2 O1B C1B . . . . 118.7(2) ?
    O2P P2 O2B C3B . . . . -42.2(3) ?
    O1B P2 O2B C3B . . . . 72.7(3) ?
    Co1 P2 O2B C3B . . . . -170.6(2) ?
    P2 O1B C1B C2B . . . . 99.8(4) ?
    P2 O2B C3B C4B . . . . 163.9(2) ?
    O2C P3 O3P V1 . . . . -165.84(14) ?
    O1C P3 O3P V1 . . . . 81.30(15) ?
    Co1 P3 O3P V1 . . . . -43.18(16) ?
    O3 V1 O3P P3 . . . . -109.89(15) ?
    O1P V1 O3P P3 . . . . -12.01(14) ?
    O1 V1 O3P P3 . . . . 81.7(3) ?
    O2 V1 O3P P3 . . . . 152.83(14) ?
    O2P V1 O3P P3 . . . . 72.28(14) ?
    O3P P3 O1C C1C . . . . 44.0(2) ?
    O2C P3 O1C C1C . . . . -69.8(2) ?
    Co1 P3 O1C C1C . . . . 174.1(2) ?
    O3P P3 O2C C3C . . . . -22.9(3) ?
    O1C P3 O2C C3C . . . . 92.3(3) ?
    Co1 P3 O2C C3C . . . . -151.5(2) ?
    P3 O1C C1C C2C . . . . -152.3(3) ?
    P3 O2C C3C C4C . . . . -149.4(2) ?
    C35 Co1 C32 C36 . . . . -37.8(2) ?
    C34 Co1 C32 C36 . . . . -81.9(3) ?
    C33 Co1 C32 C36 . . . . -119.1(3) ?
    P1 Co1 C32 C36 . . . . 66.6(2) ?
    P3 Co1 C32 C36 . . . . -83.8(3) ?
    P2 Co1 C32 C36 . . . . 158.71(19) ?
    C35 Co1 C32 C33 . . . . 81.3(3) ?
    C34 Co1 C32 C33 . . . . 37.1(2) ?
    C36 Co1 C32 C33 . . . . 119.1(3) ?
    P1 Co1 C32 C33 . . . . -174.3(2) ?
    P3 Co1 C32 C33 . . . . 35.3(4) ?
    P2 Co1 C32 C33 . . . . -82.2(2) ?
    C36 C32 C33 C34 . . . . 0.3(3) ?
    Co1 C32 C33 C34 . . . . -60.2(2) ?
    C36 C32 C33 Co1 . . . . 60.5(2) ?
    C35 Co1 C33 C34 . . . . 38.0(2) ?
    C32 Co1 C33 C34 . . . . 118.7(3) ?
    C36 Co1 C33 C34 . . . . 81.6(3) ?
    P1 Co1 C33 C34 . . . . 128.5(2) ?
    P3 Co1 C33 C34 . . . . -47.6(3) ?
    P2 Co1 C33 C34 . . . . -139.3(2) ?
    C35 Co1 C33 C32 . . . . -80.7(2) ?
    C34 Co1 C33 C32 . . . . -118.7(3) ?
    C36 Co1 C33 C32 . . . . -37.1(2) ?
    P1 Co1 C33 C32 . . . . 9.8(3) ?
    P3 Co1 C33 C32 . . . . -166.27(17) ?
    P2 Co1 C33 C32 . . . . 102.1(2) ?
    C32 C33 C34 C35 . . . . 0.5(4) ?
    Co1 C33 C34 C35 . . . . -59.6(2) ?
    C32 C33 C34 Co1 . . . . 60.1(2) ?
    C35 Co1 C34 C33 . . . . -119.0(3) ?
    C32 Co1 C34 C33 . . . . -37.6(2) ?
    C36 Co1 C34 C33 . . . . -80.5(2) ?
    P1 Co1 C34 C33 . . . . -120.6(3) ?
    P3 Co1 C34 C33 . . . . 141.8(2) ?
    P2 Co1 C34 C33 . . . . 49.2(2) ?
    C32 Co1 C34 C35 . . . . 81.4(2) ?
    C36 Co1 C34 C35 . . . . 38.4(2) ?
    C33 Co1 C34 C35 . . . . 119.0(3) ?
    P1 Co1 C34 C35 . . . . -1.6(4) ?
    P3 Co1 C34 C35 . . . . -99.3(2) ?
    P2 Co1 C34 C35 . . . . 168.18(19) ?
    C33 C34 C35 C36 . . . . -1.2(4) ?
    Co1 C34 C35 C36 . . . . -61.8(2) ?
    C33 C34 C35 Co1 . . . . 60.6(2) ?
    C34 Co1 C35 C36 . . . . 117.0(3) ?
    C32 Co1 C35 C36 . . . . 37.1(2) ?
    C33 Co1 C35 C36 . . . . 80.2(2) ?
    P1 Co1 C35 C36 . . . . -63.9(2) ?
    P3 Co1 C35 C36 . . . . -157.4(2) ?
    P2 Co1 C35 C36 . . . . 87.8(5) ?
    C32 Co1 C35 C34 . . . . -79.8(2) ?
    C36 Co1 C35 C34 . . . . -117.0(3) ?
    C33 Co1 C35 C34 . . . . -36.7(2) ?
    P1 Co1 C35 C34 . . . . 179.1(2) ?
    P3 Co1 C35 C34 . . . . 85.7(2) ?
    P2 Co1 C35 C34 . . . . -29.2(5) ?
    C33 C32 C36 C35 . . . . -1.1(3) ?
    Co1 C32 C36 C35 . . . . 59.5(2) ?
    C33 C32 C36 Co1 . . . . -60.6(2) ?
    C34 C35 C36 C32 . . . . 1.4(4) ?
    Co1 C35 C36 C32 . . . . -60.1(2) ?
    C34 C35 C36 Co1 . . . . 61.5(2) ?
    C35 Co1 C36 C32 . . . . 118.8(3) ?
    C34 Co1 C36 C32 . . . . 79.9(2) ?
    C33 Co1 C36 C32 . . . . 37.3(2) ?
    P1 Co1 C36 C32 . . . . -118.93(19) ?
    P3 Co1 C36 C32 . . . . 151.20(16) ?
    P2 Co1 C36 C32 . . . . -30.5(3) ?
    C34 Co1 C36 C35 . . . . -38.9(3) ?
    C32 Co1 C36 C35 . . . . -118.8(3) ?
    C33 Co1 C36 C35 . . . . -81.4(3) ?
    P1 Co1 C36 C35 . . . . 122.3(2) ?
    P3 Co1 C36 C35 . . . . 32.4(3) ?
    P2 Co1 C36 C35 . . . . -149.2(2) ?
data_global
_journal_date_recd_electronic     2008-07-09
_journal_date_accepted     2008-07-31
_journal_name_full     'Acta Crystallographica, Section E'
_journal_year     2008
_journal_volume     64
_journal_issue      9
_journal_page_first     m1129
_journal_page_last     m1130
_journal_paper_category     QM
_journal_coeditor_code     WW2126
_publ_contact_author_name     'Craig C. McLauchlan'
_publ_contact_author_address
; Department of Chemistry
  Illinois State University
  Campus Box 4160
  Normal, IL 61790-4160, USA
;
_publ_contact_author_email     mclauchlan@ilstu.edu
_publ_contact_author_fax     '(309)438-5538'
_publ_contact_author_phone     '(309)438-7019'
_publ_section_title
;\
Bis{[(\h^5^-cyclopentadienyl]tris(diethyl
phosphito-\k^3^P,P',P")cobaltate(III)-\k^3^-<i>O,O',O"</i>]oxovanadium(IV)}-\
\m-oxalate
;
loop_
    _publ_author_name
    _publ_author_footnote
    _publ_author_address
    'McLauchlan, Craig C.' .
; Department of Chemistry
  Illinois State University
  Campus Box 4160
  Normal, IL 61790-4160, USA
;
    'Anderson, Alexander E.' .
; Department of Chemistry
  Illinois State University
  Campus Box 4160
  Normal, IL 61790-4160, USA
;
