# Supplementary material for: Bis{[(η5)-cyclopentadienyl]tris(diethyl phosphito-κ3 P,P′,P′′)cobaltate(III)-κ3 O,O′,O′′]oxovanadium(IV)}-μ-oxalate
Source: Acta Crystallogr Sect E Struct Rep Online. 2008 Aug 6;64(Pt 9):m1129–30. doi: 10.1107/S1600536808024458 (PMC2960739; doi:10.1107/S1600536808024458)
Supplement: Supplementary file 2 [file e-64-m1129-Isup2.hkl]

# 
# h,k,l, Fc-squared, Fo-squared, sigma(Fo-squared) and status flag 
# 
data_I
_shelx_title ' 08mz242_0m in C2/c' 
_shelx_refln_list_code          4 
_shelx_F_calc_maximum      725.98 
_exptl_crystal_F_000      2672.00 
_reflns_d_resolution_high  0.7500 
 
loop_ 
 _symmetry_equiv_pos_as_xyz 
 'x, y, z' 
 '-x, y, -z+1/2' 
 'x+1/2, y+1/2, z' 
 '-x+1/2, y+1/2, -z+1/2' 
 '-x, -y, -z' 
 'x, -y, z-1/2' 
 '-x+1/2, -y+1/2, -z' 
 'x+1/2, -y+1/2, z-1/2' 
 
_cell_length_a    28.3643 
_cell_length_b    10.9825 
_cell_length_c    19.9760 
_cell_angle_alpha  90.000 
_cell_angle_beta  117.412 
_cell_angle_gamma  90.000 
 
_shelx_F_squared_multiplier     1.000 
 
loop_ 
 _refln_index_h 
 _refln_index_k 
 _refln_index_l 
 _refln_F_squared_calc 
 _refln_F_squared_meas 
 _refln_F_squared_sigma 
 _refln_observed_status 
   4   0   0    60439.38    55690.09   1035.03 o 
   6   0   0    39952.53    39641.94    742.09 o 
   8   0   0    40874.56    39534.34    744.48 o 
  10   0   0     4633.60     4632.40    121.95 o 
  12   0   0     3947.42     4295.83    120.64 o 
  14   0   0    46514.27    44319.46    989.53 o 
  16   0   0      758.88     1066.02     72.13 o 
  18   0   0     5222.42     5437.36    160.34 o 
  20   0   0    12646.07    13127.27    306.58 o 
  22   0   0     7936.17     7572.93    281.82 o 
  24   0   0      253.67       57.13     83.74 o 
  26   0   0      352.12      329.21     78.86 o 
  28   0   0     2627.94     2376.81    182.72 o 
  30   0   0      565.10      700.41     86.28 o 
  32   0   0     1278.76     1207.95    116.73 o 
   1   1   0     3931.35     4089.96     80.82 o 
   3   1   0      161.23      297.71     18.71 o 
   5   1   0    18029.63    18069.92    248.70 o 
   7   1   0    70841.83    66923.91    881.51 o 
   9   1   0    23362.18    22598.89    392.53 o 
  11   1   0      203.14      127.22     21.39 o 
  13   1   0     4098.56     4337.99     89.79 o 
  15   1   0      382.15      680.78     39.39 o 
  17   1   0     4494.69     4562.50     99.88 o 
  19   1   0     1531.87     1450.77     88.90 o 
  21   1   0       67.82      101.35     40.46 o 
  23   1   0      346.12      342.61     46.03 o 
  25   1   0       62.22      -16.27     29.76 o 
  27   1   0       21.34       51.83     57.17 o 
  29   1   0       73.54        3.35     22.72 o 
  31   1   0       15.39      -28.89     42.70 o 
  33   1   0      298.54      563.37     50.75 o 
   0   2   0   141585.86   166020.48   9551.95 o 
   2   2   0     5205.87     5611.89    156.77 o 
   4   2   0   119411.24   131761.67   1877.96 o 
   6   2   0   106870.61   106436.26   3018.94 o 
   8   2   0    15607.37    14109.47    230.09 o 
  10   2   0     1577.17     1796.12     57.67 o 
  12   2   0    20923.47    20841.85    337.35 o 
  14   2   0    68002.53    64277.55   1168.19 o 
  16   2   0    10750.45    10520.33    197.70 o 
  18   2   0      213.54      151.34     38.66 o 
  20   2   0     6274.78     5928.71    174.15 o 
  22   2   0      719.60      658.88     57.67 o 
  24   2   0      104.28       22.06     39.67 o 
  26   2   0     1863.35     1964.35    118.02 o 
  28   2   0      407.49      519.82     66.06 o 
  30   2   0     1520.55     1491.02    164.16 o 
  32   2   0     1059.95      861.65     89.45 o 
   1   3   0    49691.02    59728.32   1009.30 o 
   3   3   0    17129.01    19005.02    324.58 o 
   5   3   0    26477.62    28346.72    434.50 o 
   7   3   0     2357.70     2578.97     80.16 o 
   9   3   0     6202.04     7129.11    206.59 o 
  11   3   0     1177.72      950.64     59.54 o 
  13   3   0     4599.72     4317.46    105.06 o 
  15   3   0    10966.29    10513.41    199.03 o 
  17   3   0     3010.86     2752.33    109.99 o 
  19   3   0     3590.91     3384.47    106.41 o 
  21   3   0     8399.73     8455.45    336.98 o 
  23   3   0      632.28      661.16     70.64 o 
  25   3   0      818.83      940.28     89.02 o 
  27   3   0      138.10      179.97     76.13 o 
  29   3   0      110.55      190.19     43.75 o 
  31   3   0      983.00     1050.89    141.10 o 
   0   4   0    24452.14    26253.66    746.13 o 
   2   4   0    18741.22    22556.56    484.60 o 
   4   4   0     3710.00     4949.62    117.06 o 
   6   4   0   110163.97   117936.61   1684.42 o 
   8   4   0    33529.66    31269.18    474.48 o 
  10   4   0    25289.04    25248.67    633.68 o 
  12   4   0    11564.46    10605.88    228.67 o 
  14   4   0     4320.88     4026.19    125.83 o 
  16   4   0    28295.07    28547.85    528.57 o 
  18   4   0     9995.91     9634.77    231.34 o 
  20   4   0     2604.79     2519.91    113.54 o 
  22   4   0      827.18      834.84     75.63 o 
  24   4   0     1179.33      995.00     79.90 o 
  26   4   0     4756.01     4939.16    167.52 o 
  28   4   0     2652.15     2892.97    143.18 o 
  30   4   0     2215.50     2321.05    151.11 o 
  32   4   0        0.98      -37.42     37.42 o 
   1   5   0     3797.31     3939.98     80.39 o 
   3   5   0     1718.69     1555.73     66.20 o 
   5   5   0      777.92      679.77     42.11 o 
   7   5   0    12255.21    13062.14    251.54 o 
   9   5   0       17.88       25.02     24.32 o 
  11   5   0    17271.36    16710.58    330.55 o 
  13   5   0      558.38      696.29     59.02 o 
  15   5   0    40494.73    38911.79    700.43 o 
  17   5   0    31639.30    31670.69    589.91 o 
  19   5   0      855.15      802.85     72.65 o 
  21   5   0      899.30      958.92     80.72 o 
  23   5   0     8393.33     8057.13    221.15 o 
  25   5   0      124.56       42.73     31.50 o 
  27   5   0      309.65      250.40     76.16 o 
  29   5   0      300.01      439.79     46.39 o 
  31   5   0      853.26      552.01     39.46 o 
   0   6   0    18382.46    19527.96    400.92 o 
   2   6   0     2335.10     2641.80     91.17 o 
   4   6   0       63.28       89.17     27.05 o 
   6   6   0     7742.60     7906.72    181.93 o 
   8   6   0    18181.90    18548.09    303.94 o 
  10   6   0     3217.34     3627.65     95.64 o 
  12   6   0     1573.90     1442.68     81.71 o 
  14   6   0    30476.38    31522.48    583.27 o 
  16   6   0      240.41      287.85     51.79 o 
  18   6   0     7397.55     7068.97    197.92 o 
  20   6   0    16455.76    16241.30    353.65 o 
  22   6   0        5.30       36.09     70.49 o 
  24   6   0      110.91      122.34     64.47 o 
  26   6   0      337.58      328.96     52.10 o 
  28   6   0     1085.60      909.49     96.41 o 
  30   6   0      224.84      228.48     96.92 o 
   1   7   0    20610.96    23052.92    436.56 o 
   3   7   0    26097.48    27286.91    511.84 o 
   5   7   0     3999.86     4166.44    164.90 o 
   7   7   0      686.23      631.18     47.25 o 
   9   7   0     6831.57     7433.10    155.11 o 
  11   7   0     1924.02     1941.50     98.03 o 
  13   7   0      292.32      278.28     52.43 o 
  15   7   0     4323.23     4234.37    146.77 o 
  17   7   0     6956.81     6935.08    197.66 o 
  19   7   0      888.46     1001.95     81.72 o 
  21   7   0     1785.86     1837.78    108.42 o 
  23   7   0     3359.85     3089.97    129.75 o 
  25   7   0      156.73       50.87     28.54 o 
  27   7   0      207.87      271.28     47.19 o 
  29   7   0        2.05      133.70     48.26 o 
   0   8   0    43570.03    50703.22   1368.62 o 
   2   8   0     1353.09     1208.75     59.95 o 
   4   8   0    33893.46    36469.57    750.41 o 
   6   8   0      619.48      610.48     51.94 o 
   8   8   0     1338.69     1394.35     77.87 o 
  10   8   0       76.62       28.02     42.01 o 
  12   8   0      257.65      188.21     51.47 o 
  14   8   0     5028.72     4828.22    158.63 o 
  16   8   0     4915.35     4961.41    222.70 o 
  18   8   0     6225.60     6207.15    189.42 o 
  20   8   0     4576.49     4486.98    160.32 o 
  22   8   0       31.13       30.30     43.22 o 
  24   8   0        7.57      -21.61     30.77 o 
  26   8   0       61.02       42.30     24.45 o 
  28   8   0      951.10      962.81     64.18 o 
   1   9   0    12651.29    14085.17    261.47 o 
   3   9   0     4491.48     4960.94    128.03 o 
   5   9   0     2142.29     2111.32     86.56 o 
   7   9   0     7641.90     7896.02    231.31 o 
   9   9   0     1299.65     1076.48     83.09 o 
  11   9   0     3456.86     3386.76    131.70 o 
  13   9   0        6.80      -33.72     33.72 o 
  15   9   0      252.63      234.54     70.64 o 
  17   9   0     8608.60     8618.56    234.30 o 
  19   9   0       13.18       34.99     55.68 o 
  21   9   0     1171.20     1132.48     73.25 o 
  23   9   0     3232.61     3232.93    142.85 o 
  25   9   0      481.62      176.42     27.96 o 
   0  10   0    10142.92    10860.00    348.72 o 
   2  10   0     2979.26     3267.83    106.10 o 
   4  10   0     2035.19     2097.38     89.64 o 
   6  10   0       59.11       19.05     41.54 o 
   8  10   0     5635.85     5337.13    311.56 o 
  10  10   0      381.46      273.88     60.29 o 
  12  10   0     6076.30     5938.97    184.10 o 
  14  10   0     1972.04     1951.35    106.39 o 
  16  10   0     1558.78     1531.45     91.94 o 
  18  10   0     1605.36     1569.15    112.08 o 
  20  10   0       36.68       84.54     39.56 o 
  22  10   0     3273.06     3192.92    131.77 o 
  24  10   0      221.42      179.40     47.62 o 
   1  11   0     2512.78     2827.73    115.91 o 
   3  11   0       44.18       75.86     38.95 o 
   5  11   0     3226.11     3147.87    151.03 o 
   7  11   0     1839.39     1865.64    104.02 o 
   9  11   0     5935.72     6073.27    218.16 o 
  11  11   0      981.21     1034.65    121.61 o 
  13  11   0     5677.07     5405.01    179.72 o 
  15  11   0     1148.86     1212.84    113.55 o 
  17  11   0     1899.57     2043.57    101.80 o 
  19  11   0      279.45      247.59     39.56 o 
  21  11   0     2222.91     2218.72     98.80 o 
   0  12   0      117.53       76.13     41.66 o 
   2  12   0     1367.46     1475.77     92.64 o 
   4  12   0        9.55       30.85     29.08 o 
   6  12   0      321.29      325.09     58.43 o 
   8  12   0     2559.47     2467.44    169.76 o 
  10  12   0      542.89      632.12     77.65 o 
  12  12   0     5785.08     5578.89    200.44 o 
  14  12   0      160.68      170.09     54.96 o 
  16  12   0     1697.10     1512.92     80.39 o 
  18  12   0       49.43      -14.54     40.83 o 
   1  13   0       62.29       48.17     53.22 o 
   3  13   0      394.16      481.39     47.22 o 
   5  13   0        2.09        3.96     34.43 o 
   7  13   0       10.23        7.70     78.67 o 
   9  13   0       94.82       91.56     49.10 o 
  11  13   0      111.84       99.07     24.68 o 
  13  13   0        1.68      -26.44     34.43 o 
  15  13   0      524.57      498.99     53.21 o 
   0  14   0      383.89      355.28     81.21 o 
   2  14   0     1116.95     1004.47     86.24 o 
   4  14   0     1064.18     1055.75    137.56 o 
   6  14   0      689.96      601.04     90.41 o 
   8  14   0      211.40      324.95     38.43 o 
 -33   1   1     3930.10     4646.62    215.33 o 
 -31   1   1      762.68      676.00     76.33 o 
 -29   1   1      140.13      179.20     36.12 o 
 -27   1   1     4291.87     4117.88    169.91 o 
 -25   1   1        7.63      -30.37     30.37 o 
 -23   1   1      795.58      997.42     62.77 o 
 -21   1   1     3379.23     3316.62     90.19 o 
 -19   1   1    14613.14    13807.93    220.76 o 
 -17   1   1    15898.23    17013.04    257.53 o 
 -15   1   1     3606.03     3651.79     84.02 o 
 -13   1   1    32831.96    30025.15    550.07 o 
 -11   1   1    12994.03    13151.63    196.94 o 
  -9   1   1     7039.28     5742.18     97.17 o 
  -7   1   1     7275.70     6683.62    119.72 o 
  -5   1   1    46635.28    48469.67    640.30 o 
  -3   1   1   150859.27   156162.11   3587.45 o 
  -1   1   1   102370.02   106861.15   3739.38 o 
   1   1   1   450885.63   496646.00   9516.74 o 
   3   1   1       12.60       38.85     12.38 o 
   5   1   1   248223.92   245136.20   3562.76 o 
   7   1   1     8629.04     7265.24    129.13 o 
   9   1   1      333.37      333.51     22.52 o 
  11   1   1    41089.96    38366.09    520.59 o 
  13   1   1     1642.08     1374.94     53.14 o 
  15   1   1    39491.26    37932.71    523.17 o 
  17   1   1     4728.17     4402.93     98.90 o 
  19   1   1     6063.96     6066.90    155.33 o 
  21   1   1    16436.53    16631.52    461.80 o 
  23   1   1      628.15      524.06     64.40 o 
  25   1   1       83.61       60.92     66.66 o 
  27   1   1       31.29        6.80     29.12 o 
  29   1   1     1277.40     1165.03    178.90 o 
  31   1   1       10.24      -17.76     21.53 o 
 -32   2   1       75.00      119.85     35.15 o 
 -30   2   1      432.93      432.69     45.52 o 
 -28   2   1        0.18       70.75     29.83 o 
 -26   2   1        2.79       97.79     42.49 o 
 -24   2   1       40.64       42.36     37.13 o 
 -22   2   1       52.42       72.06     34.75 o 
 -20   2   1       21.73      -22.16     33.07 o 
 -18   2   1      522.88      413.14     35.96 o 
 -16   2   1    10398.05    10357.23    192.30 o 
 -14   2   1     6067.14     5794.16    109.84 o 
 -12   2   1      790.15     1019.48     42.33 o 
 -10   2   1       65.96      116.74     18.90 o 
  -8   2   1      682.89      792.51     30.27 o 
  -6   2   1     9556.07     9489.72    155.32 o 
  -4   2   1    14864.69    15407.92    234.69 o 
  -2   2   1     6992.78     7967.93    199.74 o 
   0   2   1     1509.72     1598.47     48.09 o 
   2   2   1    21187.49    22456.58    441.34 o 
   4   2   1        4.62       20.57     19.78 o 
   6   2   1     3747.37     3399.13     89.69 o 
   8   2   1     1906.30     2285.07     61.21 o 
  10   2   1      512.03      468.98     33.43 o 
  12   2   1    10741.92    10608.23    219.20 o 
  14   2   1      129.83       71.16     42.64 o 
  16   2   1     1027.13      958.66     55.97 o 
  18   2   1     2503.58     2059.47     85.37 o 
  20   2   1     2623.38     2782.08    100.16 o 
  22   2   1      493.66      619.38     59.33 o 
  24   2   1      276.19      181.15     51.28 o 
  26   2   1      125.66      194.07     75.08 o 
  28   2   1       40.00       10.67     27.39 o 
  30   2   1       66.22       31.67     24.08 o 
  32   2   1      266.57      241.46     41.18 o 
 -33   3   1      193.08      106.36     24.83 o 
 -31   3   1     1239.77     1244.47    158.87 o 
 -29   3   1     3809.29     4099.18    171.40 o 
 -27   3   1     2296.12     2540.94    113.74 o 
 -25   3   1     6188.67     6277.88    186.28 o 
 -23   3   1      112.00      166.30     47.43 o 
 -21   3   1     6847.36     6329.06    176.08 o 
 -19   3   1       32.70      -18.93     31.45 o 
 -17   3   1     5507.43     5365.85    127.38 o 
 -15   3   1    50399.93    48086.38    666.56 o 
 -13   3   1    17776.60    17240.14    322.91 o 
 -11   3   1    15416.72    14578.38    240.41 o 
  -9   3   1    33286.11    30196.16    512.86 o 
  -7   3   1    13602.25    13653.10    219.21 o 
  -5   3   1    18251.08    18256.79    307.05 o 
  -3   3   1     4515.05     5279.37    137.13 o 
  -1   3   1    30171.46    35358.45    954.00 o 
   1   3   1    16307.96    19043.93    418.82 o 
   3   3   1   116774.23   131363.30   1867.96 o 
   5   3   1    17125.74    14390.99    266.15 o 
   7   3   1    36866.18    37519.69    643.17 o 
   9   3   1    41476.47    39790.04    738.85 o 
  11   3   1     5831.03     4800.45    128.83 o 
  13   3   1     6481.26     6502.26    137.78 o 
  15   3   1    17230.47    15357.67    269.89 o 
  17   3   1     8217.57     7562.03    164.75 o 
  19   3   1     1898.87     1886.08     85.46 o 
  21   3   1    12634.35    12800.20    391.19 o 
  23   3   1     2899.84     2945.29    128.57 o 
  25   3   1      175.36       96.54     44.72 o 
  27   3   1     8364.20     9338.13    295.70 o 
  29   3   1      484.31      447.61     54.30 o 
  31   3   1     1038.63      974.07    129.30 o 
 -32   4   1      916.24      635.77    191.72 o 
 -30   4   1      607.13      519.16    101.34 o 
 -28   4   1      107.12       70.89     55.83 o 
 -26   4   1     1607.52     1992.13    103.52 o 
 -24   4   1     1053.89     1190.43     82.26 o 
 -22   4   1     5710.37     5580.54    169.21 o 
 -20   4   1       50.72       56.10     37.24 o 
 -18   4   1       31.80       44.62     38.70 o 
 -16   4   1    13337.30    12401.63    271.05 o 
 -14   4   1     4298.18     4467.68    151.64 o 
 -12   4   1    39727.73    38729.62    588.06 o 
 -10   4   1    29988.67    29802.13    457.34 o 
  -8   4   1    29121.38    29926.49    455.89 o 
  -6   4   1      708.90      855.01     46.82 o 
  -4   4   1    10333.62    12049.87    256.90 o 
  -2   4   1     1604.65     1844.00     68.09 o 
   0   4   1       37.98      140.40     18.83 o 
   2   4   1     1823.63     1778.53     47.19 o 
   4   4   1      405.68      615.30     36.68 o 
   6   4   1     8495.35     9355.70    196.05 o 
   8   4   1     3335.12     3394.07    103.71 o 
  10   4   1     3966.50     3534.63    218.31 o 
  12   4   1      937.80      837.93     79.12 o 
  14   4   1     5338.14     5182.93    172.47 o 
  16   4   1    18108.29    17695.99    357.47 o 
  18   4   1       12.30      -36.98     36.98 o 
  20   4   1     1597.42     1458.60     91.97 o 
  22   4   1     5736.99     5945.09    254.20 o 
  24   4   1     2861.44     2887.20    127.85 o 
  26   4   1      427.99      514.53     77.64 o 
  28   4   1      390.73      744.09     66.46 o 
  30   4   1       13.42       82.64     34.71 o 
 -31   5   1      133.94      104.65     43.81 o 
 -29   5   1      751.19      765.76     55.68 o 
 -27   5   1     1891.64     1699.88    101.94 o 
 -25   5   1     2691.62     3207.52    238.09 o 
 -23   5   1     1733.01     1653.68     97.94 o 
 -21   5   1       76.34      124.46     44.85 o 
 -19   5   1     2732.69     3340.04    191.20 o 
 -17   5   1      240.30      278.22     52.84 o 
 -15   5   1    16919.88    16606.46    337.86 o 
 -13   5   1    14523.11    14303.70    294.46 o 
 -11   5   1    12737.28    11910.39    210.64 o 
  -9   5   1    10430.61    10561.72    188.86 o 
  -7   5   1     6709.57     6302.08    138.19 o 
  -5   5   1    21391.60    23562.95    458.54 o 
  -3   5   1    17345.71    20272.62    415.96 o 
  -1   5   1     3092.16     4041.12     85.12 o 
   1   5   1    15735.80    16861.94    260.27 o 
   3   5   1    27166.77    29993.62    412.54 o 
   5   5   1     1880.78     1714.17     60.20 o 
   7   5   1    24850.02    24841.46    451.03 o 
   9   5   1    14869.03    14091.48    284.16 o 
  11   5   1     6046.43     5954.17    160.43 o 
  13   5   1       63.48      177.25     46.88 o 
  15   5   1    19783.20    20180.31    401.11 o 
  17   5   1      201.71      169.21     51.79 o 
  19   5   1      829.17      671.18     71.38 o 
  21   5   1    12449.83    13327.80    435.15 o 
  23   5   1      742.54      711.47     70.78 o 
  25   5   1     3036.85     3034.02    130.45 o 
  27   5   1     1430.34     1287.44     82.01 o 
  29   5   1      894.27      871.75     82.83 o 
 -30   6   1     1613.03     1626.46    127.46 o 
 -28   6   1       13.19      -33.36     33.36 o 
 -26   6   1      420.04      342.73     60.20 o 
 -24   6   1       13.66       15.75     57.87 o 
 -22   6   1     4884.10     5088.02    167.58 o 
 -20   6   1      464.73      459.63     64.38 o 
 -18   6   1      343.61      343.98     58.05 o 
 -16   6   1    16714.62    16836.46    349.09 o 
 -14   6   1     3144.41     2900.68    115.01 o 
 -12   6   1      573.02      466.61     40.28 o 
 -10   6   1    24321.12    25322.95    404.02 o 
  -8   6   1      257.45      354.11     42.11 o 
  -6   6   1    13024.52    13098.92    227.24 o 
  -4   6   1     1651.23     1799.49     86.05 o 
  -2   6   1    11137.11    11691.34    184.06 o 
   0   6   1     5639.04     6770.27    133.16 o 
   2   6   1      444.27      312.12     29.52 o 
   4   6   1     5306.07     5118.58    112.07 o 
   6   6   1     2153.41     2174.82     71.36 o 
   8   6   1     4884.00     5010.36    120.20 o 
  10   6   1     3533.54     3561.40    120.18 o 
  12   6   1        4.20       12.61     40.69 o 
  14   6   1     2064.19     2267.78    108.82 o 
  16   6   1     5293.64     5190.50    161.24 o 
  18   6   1     1839.73     1869.44    104.78 o 
  20   6   1     2295.71     2427.04    118.44 o 
  22   6   1     3296.74     3107.31    132.22 o 
  24   6   1      486.57      497.66     54.45 o 
  26   6   1       24.41      -25.56     99.72 o 
  28   6   1     1707.80     1606.04    118.77 o 
 -29   7   1      333.79      224.44     32.64 o 
 -27   7   1      905.06      879.04     76.63 o 
 -25   7   1      168.69       50.07     37.74 o 
 -23   7   1     1415.01     1205.66     79.76 o 
 -21   7   1     2795.26     2806.25    137.72 o 
 -19   7   1     7125.80     6972.26    198.66 o 
 -17   7   1     7715.79     7971.31    212.27 o 
 -15   7   1       73.49       96.14     43.85 o 
 -13   7   1     2795.02     3067.85    128.86 o 
 -11   7   1      550.46      584.74     48.17 o 
  -9   7   1     2333.58     2420.01     83.56 o 
  -7   7   1      175.89      177.26     33.44 o 
  -5   7   1     4908.57     5201.22    142.00 o 
  -3   7   1    19609.22    20948.64    395.70 o 
  -1   7   1     2444.50     2804.82     77.74 o 
   1   7   1    43498.58    46665.93    783.84 o 
   3   7   1    11138.73    12070.69    266.14 o 
   5   7   1      631.21      705.47     47.72 o 
   7   7   1     8151.58     7946.85    226.40 o 
   9   7   1     1422.99     1339.31     80.77 o 
  11   7   1     7958.63     8222.21    206.88 o 
  13   7   1      453.24      468.72     61.15 o 
  15   7   1    16181.21    16025.84    386.75 o 
  17   7   1     5681.13     5339.89    171.42 o 
  19   7   1      906.04      870.73     80.14 o 
  21   7   1     6248.44     6085.69    190.52 o 
  23   7   1       45.01       48.96     30.77 o 
  25   7   1     1863.38     1620.92     90.03 o 
  27   7   1      551.55      686.23     73.22 o 
 -28   8   1        0.18      -29.93     29.93 o 
 -26   8   1       79.67       60.61     28.57 o 
 -24   8   1       10.18      -38.84     55.45 o 
 -22   8   1     2181.00     2159.49    107.45 o 
 -20   8   1      412.13      418.95     53.95 o 
 -18   8   1     4034.13     4711.08    165.56 o 
 -16   8   1    13378.13    13501.00    308.47 o 
 -14   8   1        1.88       -7.27     41.76 o 
 -12   8   1     4459.16     4473.77    146.53 o 
 -10   8   1     5582.73     5475.04    162.36 o 
  -8   8   1       14.16        3.50     31.58 o 
  -6   8   1     1034.69     1084.54     81.55 o 
  -4   8   1      654.93      637.83     75.46 o 
  -2   8   1    12498.27    13106.76    214.18 o 
   0   8   1    22553.05    24281.97    358.04 o 
   2   8   1     6500.04     7576.45    152.25 o 
   4   8   1    25586.15    27249.90    436.94 o 
   6   8   1    17333.36    17992.96    427.41 o 
   8   8   1     2236.02     2119.76    141.39 o 
  10   8   1      974.29      985.90     76.68 o 
  12   8   1      438.96      386.82     58.06 o 
  14   8   1       86.88       -2.77     49.82 o 
  16   8   1      745.18      917.44     92.30 o 
  18   8   1     3023.56     3426.62    137.90 o 
  20   8   1       12.00       -6.68     57.14 o 
  22   8   1     2743.04     2436.06    116.99 o 
  24   8   1     1149.14      871.43    105.21 o 
  26   8   1      158.21      129.33     62.83 o 
 -27   9   1       56.15      -15.44     84.98 o 
 -25   9   1      583.38      678.72     47.77 o 
 -23   9   1      668.14      596.69     42.39 o 
 -21   9   1       50.88      109.29     30.09 o 
 -19   9   1      988.05      941.76     69.94 o 
 -17   9   1     4822.21     4769.82    225.32 o 
 -15   9   1        1.36        5.42     39.15 o 
 -13   9   1      946.71      852.05     77.68 o 
 -11   9   1     1645.76     1806.00    108.91 o 
  -9   9   1        3.02      -49.09     49.09 o 
  -7   9   1      880.54      933.60     63.30 o 
  -5   9   1     1204.13     1243.56     70.25 o 
  -3   9   1     3388.19     3890.30    113.87 o 
  -1   9   1     6086.37     6393.20    130.76 o 
   1   9   1     8909.51     9350.05    190.27 o 
   3   9   1     1327.21     1593.53     78.40 o 
   5   9   1     1892.40     1777.23     82.54 o 
   7   9   1      232.21      213.06     65.82 o 
   9   9   1     2805.64     3019.81    124.00 o 
  11   9   1     1194.45     1221.75     87.52 o 
  13   9   1       25.94      -58.87     61.54 o 
  15   9   1     3889.40     3909.45    148.01 o 
  17   9   1     3263.29     3224.61    134.58 o 
  19   9   1      473.38      405.09     52.98 o 
  21   9   1       12.57      -65.48     70.70 o 
  23   9   1     2034.81     2059.38    103.08 o 
  25   9   1      735.95      575.05     98.46 o 
 -24  10   1      887.99     1009.17     47.93 o 
 -22  10   1     2966.22     2964.76    176.76 o 
 -20  10   1      431.97      302.68     42.69 o 
 -18  10   1      141.73       54.87     26.81 o 
 -16  10   1     4054.00     3819.87    146.53 o 
 -14  10   1       62.28      -43.32     43.32 o 
 -12  10   1     3092.84     3426.36    136.86 o 
 -10  10   1     4472.82     4724.75    169.36 o 
  -8  10   1      261.46      183.73     65.64 o 
  -6  10   1      538.50      638.33     57.85 o 
  -4  10   1       26.75       33.84     35.58 o 
  -2  10   1     8161.64     8592.67    209.86 o 
   0  10   1     2715.19     2910.27    115.39 o 
   2  10   1     1224.05     1536.80     77.81 o 
   4  10   1     2135.78     2254.01     91.92 o 
   6  10   1       30.44      -34.38     34.38 o 
   8  10   1     6041.38     5847.11    288.25 o 
  10  10   1     2642.30     2801.82    174.30 o 
  12  10   1       17.14        5.29     38.83 o 
  14  10   1     1073.66     1011.49     90.11 o 
  16  10   1     1807.02     1794.09    100.22 o 
  18  10   1      958.05      792.72     56.95 o 
  20  10   1      132.04      129.27     38.34 o 
  22  10   1     4844.43     4845.91    174.35 o 
 -21  11   1     2136.13     2009.26    136.99 o 
 -19  11   1       98.77       99.69     26.37 o 
 -17  11   1      969.48      908.30     59.46 o 
 -15  11   1       42.90      -27.69     27.69 o 
 -13  11   1        1.25       18.23     43.73 o 
 -11  11   1     9492.22     8981.68    353.63 o 
  -9  11   1      452.63      558.02    150.80 o 
  -7  11   1     3561.89     3620.10    138.38 o 
  -5  11   1     3200.24     3231.08    124.55 o 
  -3  11   1      125.41      148.07     45.64 o 
  -1  11   1      475.90      541.99     61.18 o 
   1  11   1      572.95      668.54     66.51 o 
   3  11   1     5281.59     5870.23    169.59 o 
   5  11   1      241.39      239.78     46.24 o 
   7  11   1     1353.33     1497.06    109.87 o 
   9  11   1     4903.33     4698.48    174.01 o 
  11  11   1      129.16      184.03     81.32 o 
  13  11   1     2961.98     2894.42    129.37 o 
  15  11   1      233.60      250.13     57.14 o 
  17  11   1     1577.28     1499.24     84.02 o 
  19  11   1      678.77      722.06     77.65 o 
  21  11   1     1022.33     1006.20     80.58 o 
 -18  12   1       10.22       16.16     49.08 o 
 -16  12   1     1629.94     1472.53     75.81 o 
 -14  12   1      232.80      264.71     58.61 o 
 -12  12   1     5095.42     5328.61    178.24 o 
 -10  12   1     3037.51     2856.08    181.68 o 
  -8  12   1     3710.53     3867.04    213.52 o 
  -6  12   1      708.65      667.03     76.90 o 
  -4  12   1     3562.36     3692.08    169.21 o 
  -2  12   1       69.71       85.91     31.29 o 
   0  12   1     1518.66     1483.19     88.11 o 
   2  12   1      937.24     1011.43     83.09 o 
   4  12   1       38.32       34.73     28.16 o 
   6  12   1      729.46      637.64     75.97 o 
   8  12   1     1235.11     1180.97    100.95 o 
  10  12   1     2687.43     3038.86    138.46 o 
  12  12   1      210.06      237.06     31.50 o 
  14  12   1      365.34      265.29     45.08 o 
  16  12   1     1816.34     1698.68     83.88 o 
  18  12   1      307.09      159.04     80.95 o 
 -15  13   1      614.62      591.41     58.75 o 
 -13  13   1      307.95      200.43     27.58 o 
 -11  13   1     4387.57     4333.19    179.61 o 
  -9  13   1      869.26      752.29    113.91 o 
  -7  13   1      167.17      151.08     44.54 o 
  -5  13   1      373.49      297.80     81.74 o 
  -3  13   1     2235.96     2260.47    124.40 o 
  -1  13   1     1664.36     1741.49     97.28 o 
   1  13   1      168.44      136.03     51.20 o 
   3  13   1      570.46      628.29     56.38 o 
   5  13   1      298.99      254.65     41.52 o 
   7  13   1      287.78      244.73     81.21 o 
   9  13   1      169.86      187.20     31.73 o 
  11  13   1      573.93      366.56    167.49 o 
  13  13   1       31.04      -12.46     25.53 o 
 -10  14   1      157.71      331.73     50.75 o 
  -8  14   1      263.79      267.42     39.14 o 
  -6  14   1     1261.02     1201.59    157.02 o 
  -4  14   1        0.12       62.97     22.72 o 
  -2  14   1     1530.84     1506.37    107.49 o 
   0  14   1       46.06      -23.82     45.68 o 
   2  14   1       62.09       55.44     22.68 o 
   4  14   1     1655.07     1660.57    148.13 o 
   6  14   1       28.62      -50.75     50.75 o 
   8  14   1       30.82       80.00     33.78 o 
 -34   0   2      101.74      304.53     45.68 o 
 -32   0   2     5858.44     6831.52    406.03 o 
 -30   0   2       13.78       40.60     35.53 o 
 -28   0   2      737.79      676.88     95.12 o 
 -26   0   2     2186.39     2227.91    145.05 o 
 -24   0   2     4539.63     4781.06    156.68 o 
 -22   0   2    18297.45    18393.07    461.70 o 
 -20   0   2     1841.66     1799.57    132.11 o 
 -18   0   2    22395.93    20544.38    431.98 o 
 -16   0   2    45798.83    44376.54    858.26 o 
 -14   0   2    14208.53    13345.62    377.59 o 
 -12   0   2    30260.97    35708.61    686.73 o 
 -10   0   2    37253.22    33543.74    639.56 o 
  -8   0   2    10676.60    10098.93    250.30 o 
  -6   0   2   203907.14   191800.14   3525.82 o 
  -4   0   2     1541.62     1589.84     43.97 o 
  -2   0   2   527044.44   466776.84  14952.21 o 
   0   0   2   126529.98   122461.30   2294.31 o 
   2   0   2    96231.13    94407.33   2017.98 o 
   4   0   2    26216.21    23604.61    449.09 o 
   6   0   2    29105.11    28415.73    543.43 o 
   8   0   2    21628.04    20760.60    411.20 o 
  10   0   2    31892.13    30290.91    618.66 o 
  12   0   2   100053.54    87148.75   2457.51 o 
  14   0   2     4102.64     3773.49    122.30 o 
  16   0   2    12415.05    11002.46    259.11 o 
  18   0   2    30765.56    30721.14    624.12 o 
  20   0   2     7941.55     7393.03    337.52 o 
  22   0   2     6238.14     6485.34    421.26 o 
  24   0   2       16.65        0.73     54.00 o 
  26   0   2     4574.52     5007.12    253.77 o 
  28   0   2      391.03      314.68     86.28 o 
  30   0   2     1459.55     1390.67    137.04 o 
  32   0   2     2070.20     2827.01    203.02 o 
 -33   1   2      115.25      166.62     78.67 o 
 -31   1   2        1.05       33.02     26.91 o 
 -29   1   2      123.50      135.34     32.88 o 
 -27   1   2       84.12      209.46     40.65 o 
 -25   1   2        4.63       28.65     30.31 o 
 -23   1   2      331.54      329.22     44.65 o 
 -21   1   2       66.59      148.38     58.21 o 
 -19   1   2     2252.59     2401.40     81.71 o 
 -17   1   2     1055.85     1108.19     56.69 o 
 -15   1   2     6168.39     6096.82    114.77 o 
 -13   1   2      901.45      803.92     39.08 o 
 -11   1   2     3540.61     3888.58    102.44 o 
  -9   1   2      332.46      227.07     21.56 o 
  -7   1   2      993.07      944.21     34.13 o 
  -5   1   2     1786.85     1716.46     38.47 o 
  -3   1   2      277.07      277.28     17.07 o 
  -1   1   2      523.84      359.75     16.58 o 
   1   1   2      524.96      512.27     21.06 o 
   3   1   2     1463.86     1347.04     42.77 o 
   5   1   2    22621.07    21978.94    337.85 o 
   7   1   2      160.11      195.58     22.86 o 
   9   1   2     5001.08     5007.38     90.49 o 
  11   1   2       45.48       56.58     21.80 o 
  13   1   2      990.90      974.66     47.12 o 
  15   1   2     3142.52     2895.35    113.49 o 
  17   1   2     2959.27     2841.68     81.63 o 
  19   1   2       55.95      114.12     41.11 o 
  21   1   2      830.96      996.59     66.98 o 
  23   1   2     2021.92     1826.09    101.09 o 
  25   1   2      352.14      395.35     60.47 o 
  27   1   2      630.73      641.14     70.01 o 
  29   1   2       25.74       30.04     53.93 o 
  31   1   2       25.42        0.00     35.53 o 
 -34   2   2       18.05       31.02     24.74 o 
 -32   2   2     2750.86     2722.77    134.63 o 
 -30   2   2        7.56      -29.47     29.47 o 
 -28   2   2     5341.53     5944.84    212.88 o 
 -26   2   2     6454.64     6615.33    186.49 o 
 -24   2   2      747.76      862.45     59.97 o 
 -22   2   2     2501.75     2578.25     93.57 o 
 -20   2   2     3156.52     3179.22     86.08 o 
 -18   2   2     1892.65     1955.19     75.98 o 
 -16   2   2    10243.38     9496.36    187.26 o 
 -14   2   2    48736.98    47837.57    647.67 o 
 -12   2   2     3228.21     3957.02     79.60 o 
 -10   2   2     6273.40     7290.56    117.96 o 
  -8   2   2    50971.41    49679.42    658.32 o 
  -6   2   2    46539.89    49030.82    700.94 o 
  -4   2   2     8360.04     9816.41    178.77 o 
  -2   2   2    35521.17    41746.73    834.03 o 
   0   2   2    94689.65   102883.38   2021.99 o 
   2   2   2     3096.45     3077.96     70.16 o 
   4   2   2     3378.69     4824.67     92.43 o 
   6   2   2    43008.83    41250.65    766.15 o 
   8   2   2     6752.84     6630.33    135.33 o 
  10   2   2     5749.69     5703.98    119.55 o 
  12   2   2    33823.25    29544.39    467.97 o 
  14   2   2      133.35       90.61     32.89 o 
  16   2   2     5230.15     4730.78    120.59 o 
  18   2   2    15283.71    14717.52    375.46 o 
  20   2   2     1515.51     1496.66     80.14 o 
  22   2   2    13615.48    14303.40    274.16 o 
  24   2   2     4080.33     3908.41    169.61 o 
  26   2   2     2920.72     3215.50    153.15 o 
  28   2   2      996.11     1107.82    116.91 o 
  30   2   2      587.28      468.50     44.75 o 
 -33   3   2       47.60        9.78     27.60 o 
 -31   3   2      940.39      925.14     91.78 o 
 -29   3   2      248.86      304.86     40.87 o 
 -27   3   2      332.10      964.33    121.81 o 
 -25   3   2     2658.03     2963.83    122.79 o 
 -23   3   2     3459.93     3698.12    134.79 o 
 -21   3   2      186.12      339.14     51.80 o 
 -19   3   2     1893.47     2281.05     86.06 o 
 -17   3   2     4211.50     3598.62     85.48 o 
 -15   3   2     1569.07     1429.02     63.55 o 
 -13   3   2      837.60      595.27     47.85 o 
 -11   3   2    36739.35    37675.01    564.58 o 
  -9   3   2    29848.05    28746.52    434.24 o 
  -7   3   2    12158.21    12771.27    205.98 o 
  -5   3   2    28342.85    29963.13    447.43 o 
  -3   3   2     1630.24     1918.18     45.60 o 
  -1   3   2    70658.97    81110.30   1720.51 o 
   1   3   2     3788.22     4648.10     87.89 o 
   3   3   2      449.88      306.99     19.91 o 
   5   3   2      396.20      609.33     40.21 o 
   7   3   2        0.84        7.18     17.53 o 
   9   3   2      695.58      952.45     97.43 o 
  11   3   2     2189.63     2058.74     86.98 o 
  13   3   2       75.51       78.60     32.96 o 
  15   3   2     1685.85     1571.53     71.97 o 
  17   3   2      272.76      184.67     43.18 o 
  19   3   2      611.47      650.61     69.26 o 
  21   3   2      851.40      784.20     76.30 o 
  23   3   2     1687.84     1712.27    102.78 o 
  25   3   2     1100.58     1096.91     93.53 o 
  27   3   2       66.68      118.22     43.97 o 
  29   3   2      575.44      733.29     90.29 o 
  31   3   2      123.54       98.01     56.60 o 
 -32   4   2      139.31      212.22     34.80 o 
 -30   4   2      260.79      470.85     78.67 o 
 -28   4   2     4798.57     4715.05    159.21 o 
 -26   4   2     4137.39     4122.83    147.84 o 
 -24   4   2     4509.54     5046.46    173.19 o 
 -22   4   2     3122.19     2994.31    119.70 o 
 -20   4   2     6716.78     6782.31    182.55 o 
 -18   4   2     3651.17     3626.44    123.93 o 
 -16   4   2      390.61      367.23     41.23 o 
 -14   4   2    36736.08    33634.25    580.06 o 
 -12   4   2     8063.61     7908.30    151.14 o 
 -10   4   2     1643.65     1531.63     59.02 o 
  -8   4   2    79649.56    81307.76   1179.24 o 
  -6   4   2     8722.27     8517.83    150.74 o 
  -4   4   2     2114.50     2886.33     60.88 o 
  -2   4   2     1319.96     1983.31     50.39 o 
   0   4   2    14642.37    17400.85    386.24 o 
   2   4   2    16704.68    17937.51    279.53 o 
   4   4   2   126165.73   135487.00   2117.74 o 
   6   4   2    51256.50    46258.90    788.59 o 
   8   4   2    28070.29    27847.21    498.58 o 
  10   4   2    24086.35    21606.54    498.15 o 
  12   4   2     5721.92     5346.11    121.21 o 
  14   4   2      871.82      546.62     46.84 o 
  16   4   2     1751.91     1731.29     94.46 o 
  18   4   2      178.15      110.98     46.96 o 
  20   4   2    13072.75    12484.11    389.31 o 
  22   4   2     1983.81     2135.73    112.89 o 
  24   4   2     6614.50     6866.02    204.70 o 
  26   4   2     6090.57     7313.75    290.71 o 
  28   4   2     4424.37     4705.66    193.49 o 
  30   4   2      559.56      345.67     44.51 o 
 -31   5   2     1913.31     1999.17    105.49 o 
 -29   5   2        4.42      -29.00     29.00 o 
 -27   5   2      166.02      453.43     65.41 o 
 -25   5   2    11590.33    12017.62    286.32 o 
 -23   5   2     1318.66     1379.65     86.87 o 
 -21   5   2     2036.22     2507.12    145.01 o 
 -19   5   2    21413.00    20365.47    407.29 o 
 -17   5   2      274.51      215.44     44.53 o 
 -15   5   2     3594.31     3664.82    122.74 o 
 -13   5   2     1520.18     1393.37     61.65 o 
 -11   5   2     9871.09     8997.27    169.90 o 
  -9   5   2     3232.56     3237.94     84.98 o 
  -7   5   2    11264.01    12386.47    212.60 o 
  -5   5   2    55021.49    62997.13   1161.67 o 
  -3   5   2     1311.16     1256.65     46.60 o 
  -1   5   2      653.55      934.89     44.64 o 
   1   5   2     2858.36     2921.63     67.82 o 
   3   5   2     2849.27     3399.61     75.28 o 
   5   5   2     6647.22     7026.22    147.41 o 
   7   5   2      254.31      189.39     36.47 o 
   9   5   2      122.11      119.71     36.27 o 
  11   5   2      360.67      248.71     45.81 o 
  13   5   2      695.80      636.71     62.34 o 
  15   5   2     3483.65     3282.26    164.83 o 
  17   5   2     1692.66     1571.39     94.09 o 
  19   5   2      496.01      366.15     61.86 o 
  21   5   2      768.72      915.30     82.19 o 
  23   5   2     2174.41     2084.04    110.80 o 
  25   5   2     1348.10     1407.65    111.58 o 
  27   5   2       42.67      159.46     76.06 o 
  29   5   2     1222.11     1076.98    182.80 o 
 -30   6   2      384.70      363.92     60.17 o 
 -28   6   2      139.80      -23.28     55.73 o 
 -26   6   2      203.34      296.80     42.09 o 
 -24   6   2      431.13      446.64    101.51 o 
 -22   6   2     5404.42     5953.71    179.10 o 
 -20   6   2     2070.33     2426.51    112.97 o 
 -18   6   2     2321.26     2862.19    117.32 o 
 -16   6   2       69.37      146.36     42.01 o 
 -14   6   2    15558.60    15426.97    323.74 o 
 -12   6   2     1639.85     1573.96     67.84 o 
 -10   6   2    11542.12    11973.80    216.13 o 
  -8   6   2    17367.46    18207.62    328.90 o 
  -6   6   2      568.76      551.74     40.27 o 
  -4   6   2     3822.02     5221.74    121.06 o 
  -2   6   2    17214.67    17377.77    313.54 o 
   0   6   2    16737.55    19241.94    281.46 o 
   2   6   2    14633.14    14404.08    237.19 o 
   4   6   2    15007.76    14869.10    250.98 o 
   6   6   2     8572.87     8696.52    177.90 o 
   8   6   2     3250.29     3495.81    115.87 o 
  10   6   2       18.25       36.36     45.42 o 
  12   6   2    45511.37    44302.21    791.49 o 
  14   6   2     3211.19     3015.47    128.20 o 
  16   6   2     4407.61     4348.82    167.26 o 
  18   6   2     9001.90     8267.61    223.41 o 
  20   6   2      417.89      324.19     62.13 o 
  22   6   2     2822.22     2945.34    129.96 o 
  24   6   2      414.71      294.44     48.80 o 
  26   6   2     2449.98     2433.17    162.78 o 
  28   6   2        8.47      -95.23     96.32 o 
 -29   7   2      294.99      295.11     42.49 o 
 -27   7   2      454.15      411.76     46.15 o 
 -25   7   2     2743.48     2487.55    111.70 o 
 -23   7   2      107.29      223.00     44.60 o 
 -21   7   2      692.01     1161.70    156.61 o 
 -19   7   2     7329.65     7609.39    207.44 o 
 -17   7   2     2985.36     3130.17    150.91 o 
 -15   7   2    13808.09    13560.50    297.46 o 
 -13   7   2      194.13      131.97     52.01 o 
 -11   7   2     1979.32     1880.55     75.82 o 
  -9   7   2     2509.19     2775.55     97.91 o 
  -7   7   2       92.83       99.17     32.21 o 
  -5   7   2    25666.50    28311.78    403.17 o 
  -3   7   2     5730.74     6107.44    119.78 o 
  -1   7   2     5514.51     6184.54    120.48 o 
   1   7   2      425.71      586.43     40.64 o 
   3   7   2     3023.13     3868.60     90.79 o 
   5   7   2    17659.73    18073.02    302.03 o 
   7   7   2    16048.73    16739.08    338.81 o 
   9   7   2     9098.80     9069.45    249.90 o 
  11   7   2      991.66      844.86     71.46 o 
  13   7   2       83.75      162.58     51.37 o 
  15   7   2      624.44      709.90     73.28 o 
  17   7   2      439.20      471.35     67.95 o 
  19   7   2      390.70      391.35     61.67 o 
  21   7   2      630.15      867.24    111.89 o 
  23   7   2      112.87       40.01     39.39 o 
  25   7   2      411.99      237.19     81.03 o 
  27   7   2      875.09      814.55     77.17 o 
 -28   8   2       33.23       16.19     54.94 o 
 -26   8   2      234.17      148.99     36.42 o 
 -24   8   2      331.27      326.65     40.29 o 
 -22   8   2     5416.29     5070.84    169.42 o 
 -20   8   2     2325.93     2746.66    119.94 o 
 -18   8   2     8717.22     8742.75    230.89 o 
 -16   8   2     3199.73     3825.47    142.34 o 
 -14   8   2      635.48      628.05     65.47 o 
 -12   8   2     2063.06     2261.00    105.61 o 
 -10   8   2      395.93      328.74     47.84 o 
  -8   8   2     1127.51     1006.96     71.36 o 
  -6   8   2     4585.01     5060.11    127.46 o 
  -4   8   2     3245.31     2950.80    103.65 o 
  -2   8   2    48615.49    51063.83    741.85 o 
   0   8   2     3431.75     3615.17     93.79 o 
   2   8   2    25590.97    27533.59    399.40 o 
   4   8   2     8703.55     8414.15    172.90 o 
   6   8   2      467.22      567.68     48.29 o 
   8   8   2       52.22        5.31     41.36 o 
  10   8   2       95.85       66.17     45.15 o 
  12   8   2     9151.52     8761.75    226.48 o 
  14   8   2     5211.54     4667.64    162.27 o 
  16   8   2     6548.26     6477.82    196.98 o 
  18   8   2     5931.99     5734.65    185.34 o 
  20   8   2      300.44      331.41     75.16 o 
  22   8   2       75.15       45.15     27.84 o 
  24   8   2        6.79      -29.33     29.33 o 
  26   8   2     1322.41      898.52     94.45 o 
 -27   9   2       24.93       39.06     33.84 o 
 -25   9   2     1554.87     1305.55     68.85 o 
 -23   9   2       36.06       -1.23     29.22 o 
 -21   9   2      125.93       60.77     25.81 o 
 -19   9   2     5260.38     5254.61    173.32 o 
 -17   9   2     8207.98     8134.47    222.37 o 
 -15   9   2     7738.28     7512.93    209.29 o 
 -13   9   2     1646.06     1470.95     90.70 o 
 -11   9   2      179.10      292.88     57.19 o 
  -9   9   2     8926.95     8678.13    202.90 o 
  -7   9   2      543.30      556.87     53.98 o 
  -5   9   2     6121.46     6458.36    208.87 o 
  -3   9   2     2153.08     2350.36     91.34 o 
  -1   9   2     4947.90     5378.08    118.60 o 
   1   9   2        3.21       26.20     35.04 o 
   3   9   2     4776.68     5088.70    131.24 o 
   5   9   2     7527.18     7835.79    170.28 o 
   7   9   2     3244.15     3646.10    152.82 o 
   9   9   2     3887.95     3837.17    141.94 o 
  11   9   2     5631.05     5574.10    175.67 o 
  13   9   2     1796.39     1645.45    100.03 o 
  15   9   2      829.98      862.05    140.65 o 
  17   9   2        1.04       46.07     63.00 o 
  19   9   2      260.23      238.06     33.83 o 
  21   9   2        4.48       65.57     41.02 o 
  23   9   2     2869.72     2715.06    122.20 o 
  25   9   2      538.48      481.20     47.38 o 
 -24  10   2     2989.53     3056.43    118.36 o 
 -22  10   2       27.29       58.32     38.87 o 
 -20  10   2       56.78      148.05     25.87 o 
 -18  10   2      187.38      222.21     52.99 o 
 -16  10   2     2982.57     2903.28    126.03 o 
 -14  10   2      697.74      706.81     70.31 o 
 -12  10   2       26.85       24.39     45.40 o 
 -10  10   2     9947.50    10096.29    254.37 o 
  -8  10   2     2219.59     2304.78     96.49 o 
  -6  10   2     4928.44     4869.12    134.32 o 
  -4  10   2     9159.04     9249.37    196.48 o 
  -2  10   2      145.60      170.41     50.56 o 
   0  10   2      112.92      102.15     46.17 o 
   2  10   2      707.30      935.54     62.27 o 
   4  10   2     3117.42     3690.64    162.63 o 
   6  10   2     6156.81     6258.56    183.71 o 
   8  10   2        9.34      -47.37     54.70 o 
  10  10   2     9709.87     9314.68    309.51 o 
  12  10   2     1046.47      928.78    109.15 o 
  14  10   2      433.41      619.00     89.37 o 
  16  10   2      106.82      -85.50     92.49 o 
  18  10   2      630.53      708.58     51.06 o 
  20  10   2     1082.76     1118.33     66.80 o 
  22  10   2      216.54      208.57     74.06 o 
 -23  11   2      912.81      997.14     98.17 o 
 -21  11   2        0.75       44.39     64.47 o 
 -19  11   2     1550.26     1338.66     66.40 o 
 -17  11   2     1387.69     1238.28     74.14 o 
 -15  11   2       45.68      -23.00     39.51 o 
 -13  11   2       37.15       41.24     74.02 o 
 -11  11   2    16874.61    17024.28    378.36 o 
  -9  11   2     6718.59     7079.07    316.09 o 
  -7  11   2     3450.87     3341.83    130.54 o 
  -5  11   2     1896.01     1865.89     98.34 o 
  -3  11   2     4947.41     5182.97    158.86 o 
  -1  11   2      996.02     1097.40     76.07 o 
   1  11   2      110.85      141.31     42.67 o 
   3  11   2     3781.82     4290.24    175.70 o 
   5  11   2      154.56       96.02     36.01 o 
   7  11   2     1067.07     1134.34     99.29 o 
   9  11   2     3154.22     3131.48    161.92 o 
  11  11   2     7975.25     8117.79    305.59 o 
  13  11   2      317.75      306.64    106.97 o 
  15  11   2      439.86      417.21     40.16 o 
  17  11   2     1284.04     1297.09     94.59 o 
  19  11   2      406.75      417.31     64.06 o 
 -20  12   2      206.35      135.45     38.83 o 
 -18  12   2       81.55      -54.45     98.64 o 
 -16  12   2     1840.80     1702.13     85.74 o 
 -14  12   2     2026.29     2021.00     99.66 o 
 -12  12   2       18.79       82.71     48.09 o 
 -10  12   2    11725.40    12188.73    548.67 o 
  -8  12   2      248.69      318.16     76.19 o 
  -6  12   2      190.33      183.95     43.97 o 
  -4  12   2     1548.23     1461.75    110.62 o 
  -2  12   2        9.21        5.91     21.89 o 
   0  12   2     1358.49     1387.50     82.33 o 
   2  12   2       17.89       35.94     29.29 o 
   4  12   2     3812.67     4101.63    172.53 o 
   6  12   2      843.85      817.40    286.76 o 
   8  12   2      191.07      109.21     52.01 o 
  10  12   2     3297.74     3060.59    131.63 o 
  12  12   2      116.26        0.00     89.72 o 
  14  12   2        4.90       27.63     51.28 o 
  16  12   2     1335.34     1130.80     60.67 o 
 -15  13   2     2182.08     2054.56     92.45 o 
 -13  13   2        2.87      -26.24     26.24 o 
 -11  13   2     1346.02     1371.31     95.48 o 
  -9  13   2      839.35      671.97    152.26 o 
  -7  13   2      178.20      126.10     22.77 o 
  -5  13   2     2297.90     2400.59    129.26 o 
  -3  13   2       78.22      142.84     34.31 o 
  -1  13   2     2296.90     2531.15    131.60 o 
   1  13   2      519.94      574.32     56.65 o 
   3  13   2       12.87       77.94     29.38 o 
   5  13   2     1257.25     1126.13    149.39 o 
   7  13   2       17.67       28.70     35.48 o 
   9  13   2      977.79     1170.49    119.17 o 
  11  13   2      237.56        7.17     38.81 o 
  13  13   2        2.58       -4.86     42.55 o 
 -10  14   2     2198.55     2273.33    215.22 o 
  -8  14   2      394.73      384.46     53.29 o 
  -6  14   2      823.47      810.92    110.33 o 
  -4  14   2     1864.65     1728.23    153.74 o 
  -2  14   2      772.34      667.23     51.95 o 
   0  14   2      350.71      381.88     39.66 o 
   2  14   2      265.38      256.60     38.93 o 
   4  14   2      948.76      919.88    125.32 o 
   6  14   2     1710.50     1613.18    223.32 o 
   8  14   2     3063.53     3298.45    150.90 o 
 -35   1   3     6398.19     7353.28    292.48 o 
 -33   1   3      446.74      482.98     39.62 o 
 -31   1   3     1473.17     1653.65     93.31 o 
 -29   1   3     1533.30     1358.76     88.73 o 
 -27   1   3     6426.89     6442.45    182.90 o 
 -25   1   3     1921.16     1860.58     80.92 o 
 -23   1   3     5040.39     5165.48    115.41 o 
 -21   1   3    37676.86    36353.19    515.26 o 
 -19   1   3     1044.56      999.52     75.08 o 
 -17   1   3      780.47      682.77     48.42 o 
 -15   1   3     8011.85     6791.27    134.85 o 
 -13   1   3      891.72      854.19     38.18 o 
 -11   1   3    11739.84    13391.36    196.88 o 
  -9   1   3   121151.45   116586.02   1516.70 o 
  -7   1   3     2459.39     2566.10     51.04 o 
  -5   1   3      874.85      993.96     30.46 o 
  -3   1   3     1670.70     2073.98     45.75 o 
  -1   1   3    94466.85   101662.19   1422.63 o 
   1   1   3    41119.66    42516.60    558.84 o 
   3   1   3      734.10      680.05     27.74 o 
   5   1   3    16930.88    17340.09    242.03 o 
   7   1   3   134851.13   131229.69   2451.38 o 
   9   1   3     7897.61     8280.50    133.71 o 
  11   1   3    23748.72    22091.81    315.97 o 
  13   1   3    95669.32    84582.17   1666.03 o 
  15   1   3      812.39      562.67     37.98 o 
  17   1   3      114.48       54.19     37.60 o 
  19   1   3    43191.70    42194.20    745.73 o 
  21   1   3      103.47        1.94     47.02 o 
  23   1   3        0.00      -36.01     36.01 o 
  25   1   3       15.73       17.26     40.60 o 
  27   1   3     7027.64     8262.38    287.01 o 
  29   1   3      356.59      441.16     46.45 o 
  31   1   3       82.19      105.95     35.53 o 
 -34   2   3      223.61      500.68     63.44 o 
 -32   2   3       83.88      205.67     48.22 o 
 -30   2   3        2.84       69.48     45.83 o 
 -28   2   3       98.51      101.10     43.95 o 
 -26   2   3       26.95      172.56     65.98 o 
 -24   2   3      944.04      958.60     60.73 o 
 -22   2   3      514.63      510.05     50.50 o 
 -20   2   3     6826.44     8156.80    303.06 o 
 -18   2   3     9062.86     8142.15    174.98 o 
 -16   2   3    13423.72    12342.62    196.16 o 
 -14   2   3      516.98      510.37     49.94 o 
 -12   2   3      860.58      915.69     43.50 o 
 -10   2   3       49.02       31.42     15.04 o 
  -8   2   3    15105.62    15076.31    213.26 o 
  -6   2   3        7.27        0.58     12.37 o 
  -4   2   3    16238.45    16293.62    225.22 o 
  -2   2   3        8.42       14.09     13.70 o 
   0   2   3    54057.20    57768.15    759.27 o 
   2   2   3     9608.31     9235.73    178.75 o 
   4   2   3      134.29      241.14     21.58 o 
   6   2   3    12748.24    12807.19    212.40 o 
   8   2   3      742.47      871.39     43.67 o 
  10   2   3     1476.52     1318.63     85.36 o 
  12   2   3      184.70       63.44     30.25 o 
  14   2   3     1170.55      941.26     56.92 o 
  16   2   3     5020.23     4776.55    124.21 o 
  18   2   3     3448.50     3524.65    112.24 o 
  20   2   3       87.24      184.19     46.96 o 
  22   2   3      468.44      514.47     99.73 o 
  24   2   3     2522.39     2741.85    145.64 o 
  26   2   3      140.66       70.99     80.14 o 
  28   2   3     1144.29     1213.91     84.36 o 
  30   2   3      210.55      159.00     27.68 o 
 -33   3   3      627.67      578.28     98.17 o 
 -31   3   3      112.90      156.75     65.98 o 
 -29   3   3      443.72      499.96     42.71 o 
 -27   3   3    25976.33    26331.88    513.78 o 
 -25   3   3     1286.07     1323.60     81.53 o 
 -23   3   3     3774.44     3804.99    132.48 o 
 -21   3   3    10989.78    10956.57    249.65 o 
 -19   3   3    18222.85    17939.88    276.25 o 
 -17   3   3     7481.42     7935.95    141.61 o 
 -15   3   3     5024.06     4527.81    163.35 o 
 -13   3   3    35717.27    36775.47    505.06 o 
 -11   3   3     2184.50     2488.12     60.04 o 
  -9   3   3     5099.57     5235.81    104.36 o 
  -7   3   3    84074.13    88571.34   1272.21 o 
  -5   3   3    67299.38    70680.12    930.00 o 
  -3   3   3    64541.61    71443.50   1181.05 o 
  -1   3   3      463.84      565.22     26.70 o 
   1   3   3    31425.60    36486.31    488.03 o 
   3   3   3    38506.73    39576.88    592.81 o 
   5   3   3    61457.52    64675.33   1080.66 o 
   7   3   3    82470.08    80376.98   1188.81 o 
   9   3   3     3001.95     3306.51    134.26 o 
  11   3   3      102.04       56.54     28.45 o 
  13   3   3    35462.50    33620.16    925.30 o 
  15   3   3     2899.63     2647.34    122.11 o 
  17   3   3     2888.46     2890.33    100.64 o 
  19   3   3    11175.87    10912.31    525.26 o 
  21   3   3    21497.68    22034.28    670.31 o 
  23   3   3      218.55      133.77     68.86 o 
  25   3   3     2629.49     2767.54    147.55 o 
  27   3   3     4501.87     4904.06    385.49 o 
  29   3   3     1034.91     1003.01     71.19 o 
 -34   4   3      192.53      232.24     71.49 o 
 -32   4   3      521.07      709.15    109.12 o 
 -30   4   3     1348.52     1445.36    129.99 o 
 -28   4   3      163.94      171.49     51.19 o 
 -26   4   3     2426.35     4030.70    223.32 o 
 -24   4   3     6476.30     6324.68    182.01 o 
 -22   4   3       32.17       21.35     33.40 o 
 -20   4   3     7884.05     7654.51    195.24 o 
 -18   4   3      984.86      854.37     65.18 o 
 -16   4   3       76.97       99.48     30.66 o 
 -14   4   3    16805.12    17254.84    286.85 o 
 -12   4   3       90.77      167.36     28.05 o 
 -10   4   3    57007.91    56237.21    827.81 o 
  -8   4   3    23353.82    24218.55    373.68 o 
  -6   4   3    17869.32    19405.90    304.50 o 
  -4   4   3     6031.48     6489.89    110.61 o 
  -2   4   3    11336.10    11243.39    204.28 o 
   0   4   3     1724.25     1949.01     48.95 o 
   2   4   3     8005.47     8222.75    145.92 o 
   4   4   3    15676.53    17337.29    275.26 o 
   6   4   3    10330.03     9908.67    207.08 o 
   8   4   3      800.54      654.85     63.73 o 
  10   4   3     2489.52     2247.80     72.93 o 
  12   4   3    14465.30    13426.29    324.29 o 
  14   4   3     1176.59     1084.12     64.67 o 
  16   4   3       48.29       -9.84     41.86 o 
  18   4   3        1.50      -42.51     46.06 o 
  20   4   3       75.73      116.15     54.50 o 
  22   4   3      385.21      277.72     71.83 o 
  24   4   3     2673.04     3208.10    136.60 o 
  26   4   3      604.41      898.24     84.96 o 
  28   4   3      842.40      707.23    114.43 o 
  30   4   3      276.13      248.34     51.53 o 
 -33   5   3      699.08      998.75     63.49 o 
 -31   5   3        1.03      135.43     33.73 o 
 -29   5   3      981.16      837.82     56.90 o 
 -27   5   3     5725.44     6173.18    185.26 o 
 -25   5   3        2.63      638.55    109.83 o 
 -23   5   3     1185.71     1853.12    264.52 o 
 -21   5   3     9829.97     9622.65    235.28 o 
 -19   5   3     2517.21     2333.06    103.97 o 
 -17   5   3     4729.56     4461.92    139.27 o 
 -15   5   3       88.07      102.27     28.19 o 
 -13   5   3    21202.36    20278.17    332.06 o 
 -11   5   3       40.45       35.99     26.85 o 
  -9   5   3      217.30      274.04     31.58 o 
  -7   5   3    37933.74    41388.19    619.75 o 
  -5   5   3     1225.31     1458.33     74.90 o 
  -3   5   3    14170.40    16427.69    327.61 o 
  -1   5   3     4223.04     4093.20    113.49 o 
   1   5   3    22503.67    23824.92    386.75 o 
   3   5   3    13240.49    13522.21    225.57 o 
   5   5   3    31769.43    32554.21    497.12 o 
   7   5   3    19100.04    18143.56    347.98 o 
   9   5   3     8974.11     8305.46    246.88 o 
  11   5   3     1085.14     1207.31     74.71 o 
  13   5   3    10770.86    10042.25    337.57 o 
  15   5   3     1149.65     1071.05     81.50 o 
  17   5   3      787.71      789.08     74.77 o 
  19   5   3     3755.02     3756.78    147.70 o 
  21   5   3     7558.06     7717.80    219.86 o 
  23   5   3      151.46      250.72     73.11 o 
  25   5   3      270.77      120.78     41.02 o 
  27   5   3     3669.94     3897.95    223.71 o 
  29   5   3      281.65      171.28     39.78 o 
 -32   6   3       38.64      -33.16     33.76 o 
 -30   6   3       81.85       24.82     33.64 o 
 -28   6   3        8.36       69.29     29.16 o 
 -26   6   3     5358.75     5482.94    211.71 o 
 -24   6   3     8686.89     8623.18    226.72 o 
 -22   6   3     3683.40     3558.77    134.68 o 
 -20   6   3     4513.48     5006.81    159.20 o 
 -18   6   3     7224.21     7096.23    202.70 o 
 -16   6   3      987.99     1446.39     80.68 o 
 -14   6   3       45.07       32.60     25.16 o 
 -12   6   3       68.15       89.02     37.32 o 
 -10   6   3    27685.23    28589.31    449.77 o 
  -8   6   3      195.60      182.87     30.70 o 
  -6   6   3     6810.79     7361.05    128.44 o 
  -4   6   3    52120.07    57195.46   1146.70 o 
  -2   6   3    47444.48    53462.05   1075.88 o 
   0   6   3     1622.79     1793.30     70.74 o 
   2   6   3     8441.61     8743.01    162.50 o 
   4   6   3     2265.83     2460.29     65.45 o 
   6   6   3     4914.25     4268.56    126.66 o 
   8   6   3     1874.57     1700.58     93.77 o 
  10   6   3    10508.49    10565.58    242.02 o 
  12   6   3     8010.15     7910.91    233.44 o 
  14   6   3       22.43      -33.46     41.63 o 
  16   6   3      641.92      544.64     67.43 o 
  18   6   3     1374.51     1224.56    115.75 o 
  20   6   3      227.20      202.93     55.47 o 
  22   6   3     1279.83     1280.05     84.61 o 
  24   6   3     1102.37      960.76    124.84 o 
  26   6   3      158.95       76.85    113.34 o 
  28   6   3      537.45      688.31     54.30 o 
 -31   7   3      107.80       17.35     33.88 o 
 -29   7   3      217.01      229.80     45.83 o 
 -27   7   3       23.42      -34.84     34.84 o 
 -25   7   3      395.41      541.95     48.98 o 
 -23   7   3      613.04      633.14     60.82 o 
 -21   7   3     8824.72     8919.15    270.32 o 
 -19   7   3     7986.94     8300.75    218.87 o 
 -17   7   3      679.50      694.61     83.30 o 
 -15   7   3     3366.81     3490.10    127.73 o 
 -13   7   3     5321.68     5333.17    130.11 o 
 -11   7   3      322.98      314.59     40.55 o 
  -9   7   3     1012.81      971.58     66.51 o 
  -7   7   3     2376.82     2248.53     80.89 o 
  -5   7   3    10851.97    11451.06    204.79 o 
  -3   7   3     3157.01     3691.53     89.45 o 
  -1   7   3    35947.83    37347.26    518.52 o 
   1   7   3    10267.52    10903.83    179.10 o 
   3   7   3     1925.54     2156.08     67.41 o 
   5   7   3      184.02      166.95     33.42 o 
   7   7   3     1899.55     1919.79     94.46 o 
   9   7   3    11590.29    10920.57    250.97 o 
  11   7   3     2263.06     2108.14    106.07 o 
  13   7   3     4306.33     3817.07    194.86 o 
  15   7   3     6509.54     5888.71    182.21 o 
  17   7   3      466.50      549.73     70.20 o 
  19   7   3     6411.85     6675.67    204.71 o 
  21   7   3       17.21      -45.43     45.43 o 
  23   7   3        4.03       -1.40     66.13 o 
  25   7   3      517.26      509.04     55.16 o 
  27   7   3     1433.96     1065.42    144.44 o 
 -28   8   3      147.24      143.99     65.20 o 
 -26   8   3      395.33      343.87     56.41 o 
 -24   8   3     1944.10     2042.12    134.06 o 
 -22   8   3      363.12      280.78     38.32 o 
 -20   8   3     8567.65     9037.55    236.17 o 
 -18   8   3     8847.68     8854.34    230.63 o 
 -16   8   3    12143.19    12159.67    281.78 o 
 -14   8   3     4092.15     4006.94    139.38 o 
 -12   8   3      536.90      704.28     55.58 o 
 -10   8   3     6758.11     6750.39    167.99 o 
  -8   8   3       13.77      -28.48     28.48 o 
  -6   8   3     4908.36     5364.51    132.24 o 
  -4   8   3    44489.68    46994.69    649.19 o 
  -2   8   3     3370.44     3736.97     96.83 o 
   0   8   3     5254.00     5635.06    135.43 o 
   2   8   3    17802.41    18412.85    281.95 o 
   4   8   3     1575.10     1686.74     76.85 o 
   6   8   3     6258.07     6658.04    202.64 o 
   8   8   3     4299.88     4363.12    144.53 o 
  10   8   3     5292.23     5100.61    162.04 o 
  12   8   3     7598.04     7390.52    205.85 o 
  14   8   3     1412.22     1471.73    101.79 o 
  16   8   3     5784.16     5862.09    187.50 o 
  18   8   3      458.46      385.33     59.62 o 
  20   8   3      277.73      201.14     39.93 o 
  22   8   3       20.92      -24.72     46.88 o 
  24   8   3        8.02       53.70     49.08 o 
 -27   9   3      420.96      343.19     32.78 o 
 -25   9   3     1246.14      973.32     66.27 o 
 -23   9   3      668.54      698.48     49.65 o 
 -21   9   3     2323.32     2082.95    100.95 o 
 -19   9   3     1964.62     2383.38    110.05 o 
 -17   9   3     1439.36     1898.63    101.70 o 
 -15   9   3     3022.17     3063.96    127.00 o 
 -13   9   3     1047.19      904.87     75.23 o 
 -11   9   3     3887.11     3741.30    139.14 o 
  -9   9   3     6004.05     6127.70    149.28 o 
  -7   9   3    13287.25    13981.51    261.06 o 
  -5   9   3     5903.33     6372.47    152.45 o 
  -3   9   3     5111.54     5381.10    136.10 o 
  -1   9   3     7964.76     8030.69    154.57 o 
   1   9   3     4566.70     4636.68    122.94 o 
   3   9   3      338.43      519.53     51.49 o 
   5   9   3     2760.63     2730.51    115.28 o 
   7   9   3     2410.36     2345.62    112.98 o 
   9   9   3     2588.73     2489.54    116.57 o 
  11   9   3      568.91      467.33     64.52 o 
  13   9   3     2517.08     2298.12    176.55 o 
  15   9   3     3533.01     3256.73    137.02 o 
  17   9   3      725.05      751.69    104.18 o 
  19   9   3      160.70      164.59     61.43 o 
  21   9   3     1249.25     1142.16     72.64 o 
  23   9   3      941.79      829.51     90.93 o 
 -26  10   3      891.82      959.11    126.05 o 
 -24  10   3     1999.85     2046.09    136.26 o 
 -22  10   3        0.01       -3.90     31.50 o 
 -20  10   3     3542.55     3278.96    130.10 o 
 -18  10   3     4204.25     4026.62    148.53 o 
 -16  10   3     3780.90     3685.52    141.23 o 
 -14  10   3      614.63      549.33     67.18 o 
 -12  10   3      981.66     1032.28     85.87 o 
 -10  10   3    10877.36    11530.83    314.90 o 
  -8  10   3     1005.21     1094.43     70.25 o 
  -6  10   3      351.03      231.54     47.34 o 
  -4  10   3    14881.23    15558.76    286.11 o 
  -2  10   3     2090.56     1963.78     98.97 o 
   0  10   3       43.29       14.39     38.12 o 
   2  10   3     3117.78     3365.68    109.25 o 
   4  10   3     2132.06     2381.42    111.62 o 
   6  10   3      193.46      395.45     71.60 o 
   8  10   3       67.53      -17.02     45.57 o 
  10  10   3     1153.78     1274.77     90.60 o 
  12  10   3     5845.29     5616.48    288.63 o 
  14  10   3      310.02      238.78     52.01 o 
  16  10   3      449.35      475.50     80.86 o 
  18  10   3       53.97      -91.69    108.36 o 
  20  10   3     1083.01     1008.30     58.45 o 
  22  10   3       41.27      -38.36     38.36 o 
 -23  11   3     1901.69     1733.91    133.87 o 
 -21  11   3      444.63      276.12     26.10 o 
 -19  11   3     2037.75     2196.45    112.82 o 
 -17  11   3      152.78      114.08     50.55 o 
 -15  11   3      634.21      437.94     55.67 o 
 -13  11   3     8095.14     8290.25    229.97 o 
 -11  11   3     3536.93     3922.21    155.20 o 
  -9  11   3    14783.13    14706.24    332.39 o 
  -7  11   3     1684.72     1642.78     83.38 o 
  -5  11   3      340.52      412.28     56.03 o 
  -3  11   3     4815.78     4698.29    149.76 o 
  -1  11   3      267.62      175.38     45.57 o 
   1  11   3     4566.31     4962.82    153.72 o 
   3  11   3      807.56      953.40     85.34 o 
   5  11   3     1977.26     1964.20    105.20 o 
   7  11   3     3802.21     3624.08    146.43 o 
   9  11   3       12.99       52.62     76.92 o 
  11  11   3     2379.29     2392.65    178.02 o 
  13  11   3     1118.61     1032.33     69.39 o 
  15  11   3     1246.32     1359.51    110.42 o 
  17  11   3      934.36      823.35     51.74 o 
  19  11   3        8.31      -56.58     71.79 o 
 -20  12   3      443.49      349.11     38.83 o 
 -18  12   3     1332.11     1330.20     84.12 o 
 -16  12   3      259.56      122.44     56.08 o 
 -14  12   3     2820.51     2700.42    116.85 o 
 -12  12   3      417.13      524.84     71.50 o 
 -10  12   3    11574.16    12283.51    426.58 o 
  -8  12   3     1018.10      972.59     80.51 o 
  -6  12   3       86.73      102.35     32.56 o 
  -4  12   3     3773.58     4175.26    144.54 o 
  -2  12   3        1.21      -19.72     19.72 o 
   0  12   3       26.72        1.73     24.39 o 
   2  12   3     1871.71     2072.79    117.74 o 
   4  12   3     1176.47     1312.31     94.94 o 
   6  12   3      229.14      231.41    109.12 o 
   8  12   3     1611.70     1537.15     92.54 o 
  10  12   3     1453.18     1401.68     82.66 o 
  12  12   3     2876.67     2546.06    147.98 o 
  14  12   3      415.60      484.00     48.88 o 
  16  12   3        7.83      -66.12     87.30 o 
 -15  13   3      516.48      346.57     44.69 o 
 -13  13   3     2466.15     2113.15    110.57 o 
 -11  13   3       95.06       85.56     35.72 o 
  -9  13   3     1591.27     1306.85    307.06 o 
  -7  13   3       40.89       73.57     23.96 o 
  -5  13   3     5947.73     6365.47    226.65 o 
  -3  13   3     4724.80     4799.37    158.69 o 
  -1  13   3      171.26      183.65     34.37 o 
   1  13   3     2258.72     1911.42    149.06 o 
   3  13   3      907.13      895.78     99.88 o 
   5  13   3     1120.76      942.01    167.49 o 
   7  13   3      140.74      125.63     46.36 o 
   9  13   3      179.03      248.77     29.68 o 
  11  13   3      495.73      593.82     57.24 o 
  13  13   3      473.61      606.73    142.18 o 
 -10  14   3      102.18       -1.87     55.83 o 
  -8  14   3      671.74      614.87     65.70 o 
  -6  14   3      110.57      128.39     49.89 o 
  -4  14   3     5400.31     5419.14    413.65 o 
  -2  14   3      809.74      875.41     62.73 o 
   0  14   3      895.89      859.00     98.39 o 
   2  14   3     1012.57      982.58     96.19 o 
   4  14   3      238.03       84.77     67.83 o 
   6  14   3       55.77       28.80     60.20 o 
 -34   0   4     8955.46     9917.38    522.77 o 
 -32   0   4      363.82      355.28     60.91 o 
 -30   0   4       12.30      -71.06    111.66 o 
 -28   0   4      722.12      581.43    111.66 o 
 -26   0   4       77.97       38.44     36.29 o 
 -24   0   4     6081.58     5895.86    181.18 o 
 -22   0   4    19516.52    18301.66    729.81 o 
 -20   0   4    92178.45    87660.55   4644.02 o 
 -18   0   4     8516.00     7517.47    263.00 o 
 -16   0   4      927.29      857.02     55.06 o 
 -14   0   4     6084.60     9115.84    209.51 o 
 -12   0   4    21245.18    20959.93    415.60 o 
 -10   0   4       26.39      137.87     22.67 o 
  -8   0   4     5046.94     4748.13    126.19 o 
  -6   0   4   219953.80   214951.41   5500.07 o 
  -4   0   4     4744.82     5798.19    172.56 o 
  -2   0   4     1364.80      858.24     37.93 o 
   0   0   4   124342.42   123889.37   2266.84 o 
   2   0   4      929.14      825.90     54.45 o 
   4   0   4     6606.87     6083.84    139.54 o 
   6   0   4    32506.82    28393.57    578.62 o 
   8   0   4    19303.14    20729.69    416.73 o 
  10   0   4       63.77       -7.06     71.06 o 
  12   0   4    99030.46    92157.77   1726.14 o 
  14   0   4    44544.59    39052.11    918.33 o 
  16   0   4     3541.08     2859.73    159.43 o 
  18   0   4    10727.91    10719.91    360.56 o 
  20   0   4    18077.74    18230.94    546.25 o 
  22   0   4       66.54       17.97     65.98 o 
  24   0   4    11663.88    12194.69    418.24 o 
  26   0   4     1589.31     1840.14    258.85 o 
  28   0   4     3732.37     3466.52    269.00 o 
  30   0   4     2029.64     2268.72    182.72 o 
 -31   1   4      563.34      570.04     70.96 o 
 -29   1   4        0.72      204.28     48.75 o 
 -27   1   4       38.94       53.83     28.15 o 
 -25   1   4       85.62       40.72     29.57 o 
 -23   1   4      518.51      744.78     97.43 o 
 -21   1   4      859.50     1187.01     68.58 o 
 -19   1   4     3887.96     4157.97    140.27 o 
 -17   1   4     4162.74     4392.52    143.91 o 
 -15   1   4      225.28      219.57     30.44 o 
 -13   1   4     8308.13     8911.09    142.62 o 
 -11   1   4      427.15      406.46     24.43 o 
  -9   1   4      128.04      124.17     15.91 o 
  -7   1   4    26859.59    26049.78    350.64 o 
  -5   1   4    11899.60    11452.18    175.48 o 
  -3   1   4     2650.96     2634.01     56.69 o 
  -1   1   4    28523.31    27347.60    399.05 o 
   1   1   4    72837.27    73514.59    962.28 o 
   3   1   4     5881.47     5728.50     92.50 o 
   5   1   4    30127.99    29702.71    485.18 o 
   7   1   4      512.76      652.56     32.35 o 
   9   1   4      494.06      558.24     32.39 o 
  11   1   4     8331.62     8037.65    138.01 o 
  13   1   4        3.12      -33.20     33.20 o 
  15   1   4     2070.67     1806.60    119.20 o 
  17   1   4      225.33      184.68     43.08 o 
  19   1   4     1626.30     1637.12    101.28 o 
  21   1   4     2592.51     2570.83    120.37 o 
  23   1   4       92.93       60.70     46.91 o 
  25   1   4       51.98       85.00     39.29 o 
  27   1   4        0.03      121.95     65.98 o 
  29   1   4      530.28      445.69     51.22 o 
 -34   2   4     2302.18     2463.47    135.63 o 
 -32   2   4     3179.32     3168.48    164.23 o 
 -30   2   4     4168.42     4210.73    167.93 o 
 -28   2   4      186.46      106.03     31.88 o 
 -26   2   4    20760.23    20875.36    417.55 o 
 -24   2   4      105.36      125.63     39.97 o 
 -22   2   4      490.52      652.62     52.43 o 
 -20   2   4    39474.92    37003.17    521.20 o 
 -18   2   4      278.69      463.75     70.33 o 
 -16   2   4    11451.52    11167.43    179.25 o 
 -14   2   4     3306.71     2394.48    103.43 o 
 -12   2   4     5446.31     4750.69     88.54 o 
 -10   2   4      457.88      558.40     26.98 o 
  -8   2   4      246.45      416.66     22.52 o 
  -6   2   4    30894.26    31462.85    422.95 o 
  -4   2   4    24979.90    27394.59    369.15 o 
  -2   2   4    26592.84    27695.45    371.74 o 
   0   2   4     4463.68     4908.02     81.63 o 
   2   2   4       85.08       71.05     14.89 o 
   4   2   4    90436.84    89633.30   1315.00 o 
   6   2   4     2647.70     3091.75     77.08 o 
   8   2   4    76874.05    78197.80   1159.25 o 
  10   2   4     3851.11     3032.54    128.15 o 
  12   2   4    49603.37    46632.11    719.60 o 
  14   2   4    18014.08    16975.66    437.85 o 
  16   2   4     8143.02     8084.35    286.84 o 
  18   2   4    17217.89    17068.14    311.50 o 
  20   2   4     9740.22    10050.50    214.84 o 
  22   2   4     4065.56     4173.72    180.83 o 
  24   2   4     2487.52     2505.91    137.81 o 
  26   2   4      138.40      211.62     43.15 o 
  28   2   4     2397.31     2647.29    166.78 o 
  30   2   4      309.33      233.26     27.66 o 
 -35   3   4       12.15      507.54    197.94 o 
 -33   3   4      165.40      221.10     34.75 o 
 -31   3   4       97.77      388.04     43.97 o 
 -27   3   4      865.36      723.07     78.78 o 
 -23   3   4       63.80       86.94     44.11 o 
 -21   3   4     5220.62     4924.01    161.99 o 
 -19   3   4    35508.93    33120.57    497.33 o 
 -17   3   4     2766.78     2712.27     77.93 o 
 -15   3   4     2324.53     2060.35     87.78 o 
 -13   3   4    28768.17    27809.48    389.09 o 
 -11   3   4     2880.37     2660.88     66.21 o 
  -9   3   4    40374.93    40749.34    608.27 o 
  -7   3   4    21252.13    22295.00    309.46 o 
  -5   3   4    17817.12    19399.23    271.09 o 
  -3   3   4    51525.84    56254.26    742.33 o 
  -1   3   4        7.48       30.91     15.51 o 
   1   3   4     1612.90     2318.80     52.41 o 
   3   3   4    32106.15    31800.58    485.21 o 
   5   3   4     1057.93     1062.89     47.47 o 
   7   3   4     1299.66     1426.37     61.40 o 
   9   3   4     1722.77     1729.29     64.51 o 
  11   3   4     1139.76     1008.52     56.79 o 
  13   3   4      447.90      543.70     47.29 o 
  15   3   4     5781.83     5575.69    189.09 o 
  17   3   4     2250.28     2087.07     91.47 o 
  19   3   4      302.22      171.39     62.98 o 
  21   3   4      219.55      431.59     73.26 o 
  23   3   4      116.45      102.78     96.60 o 
  25   3   4      278.48      354.70     57.43 o 
  27   3   4      664.88      627.41    154.80 o 
  29   3   4     1204.44     1242.46    131.35 o 
 -34   4   4      527.87      723.66    172.56 o 
 -32   4   4     1968.59     2042.81    178.86 o 
 -30   4   4      725.97      597.05     65.00 o 
 -28   4   4      108.64       46.18     27.98 o 
 -26   4   4    15750.05    15715.05    341.38 o 
 -24   4   4      177.66      187.67     40.17 o 
 -22   4   4      201.16      295.16     47.62 o 
 -20   4   4     3765.42     3848.51    145.05 o 
 -18   4   4      220.32      192.73     33.14 o 
 -16   4   4    39154.14    38139.96    642.87 o 
 -14   4   4    12985.02    12656.16    384.91 o 
 -12   4   4    41797.04    40715.23    610.72 o 
 -10   4   4    17349.45    16878.31    274.69 o 
  -8   4   4     1755.67     1490.83     48.66 o 
  -6   4   4    57961.54    61457.79    815.49 o 
  -4   4   4    28708.92    32392.34    440.89 o 
  -2   4   4    20321.22    22322.28    311.33 o 
   0   4   4     1511.14     2176.68     53.91 o 
   2   4   4    22738.35    27109.04    373.81 o 
   4   4   4    52466.83    52080.69    695.65 o 
   6   4   4    20765.56    22527.66    361.86 o 
   8   4   4    20257.90    19190.00    364.89 o 
  10   4   4     5921.24     5902.84    154.79 o 
  12   4   4     1883.99     1840.48     90.15 o 
  14   4   4       38.66        4.66     37.01 o 
  16   4   4      137.72      -11.47     43.96 o 
  18   4   4    35389.61    35573.19   1056.37 o 
  20   4   4       10.66        3.49     48.60 o 
  22   4   4    22646.47    23705.16    977.99 o 
  24   4   4      998.88     1366.00     98.48 o 
  26   4   4      825.55      746.03     70.01 o 
  28   4   4     4138.74     4376.82    328.21 o 
 -33   5   4      458.35      318.94     63.44 o 
 -31   5   4     1452.36     1422.37    189.74 o 
 -29   5   4        1.02      368.22    106.06 o 
 -27   5   4      533.95      564.25     48.64 o 
 -25   5   4     7042.94     7030.61    196.89 o 
 -23   5   4    10960.53    10919.61    259.08 o 
 -21   5   4      515.76      451.23     55.27 o 
 -19   5   4     2030.97     2282.41    112.82 o 
 -17   5   4      565.91      706.01     47.12 o 
 -15   5   4     8336.03     7749.76    156.03 o 
 -13   5   4      546.44      353.07     60.68 o 
 -11   5   4     3600.09     3672.70     92.44 o 
  -9   5   4     1216.21      771.17     47.18 o 
  -7   5   4      357.59      366.68     28.99 o 
  -5   5   4    39443.07    45222.06    610.60 o 
  -3   5   4    25178.91    25029.05    350.12 o 
  -1   5   4    11924.08    12818.65    194.23 o 
   1   5   4     2674.82     2988.80     68.25 o 
   3   5   4    30987.55    32151.04    488.58 o 
   5   5   4     1056.07     1117.23     54.37 o 
   7   5   4    10382.62    10315.95    224.11 o 
   9   5   4     6545.17     6593.12    169.26 o 
  11   5   4    36004.92    33599.58    614.13 o 
  13   5   4     5699.47     5472.40    182.10 o 
  15   5   4      325.61      236.41     54.39 o 
  17   5   4       67.66      -45.80     45.80 o 
  19   5   4     3000.29     2833.74    131.99 o 
  21   5   4       70.76       87.17     54.21 o 
  23   5   4      242.63      167.62     69.63 o 
  25   5   4      253.99      115.14     58.99 o 
  27   5   4      809.25      885.00    168.24 o 
 -32   6   4      936.41      925.63     77.31 o 
 -30   6   4      408.00      204.95     56.97 o 
 -28   6   4     1572.62     1768.32    164.23 o 
 -26   6   4     2038.86     1977.44     96.45 o 
 -24   6   4     3916.47     3912.96    141.54 o 
 -22   6   4      546.14      656.29     62.41 o 
 -20   6   4     7040.54     7048.15    192.41 o 
 -18   6   4       77.40       85.75     43.95 o 
 -16   6   4      951.16      943.50     65.18 o 
 -14   6   4     1615.72     1634.17     68.47 o 
 -12   6   4     4073.65     4025.85    104.72 o 
 -10   6   4       28.46       35.53     28.07 o 
  -8   6   4     2213.43     2025.44     74.64 o 
  -6   6   4      233.49      173.40     26.65 o 
  -4   6   4     6602.11     6694.09    122.36 o 
  -2   6   4    19514.16    20931.09    464.56 o 
   0   6   4     5812.28     6420.92    117.04 o 
   2   6   4     5415.70     4958.54     98.13 o 
   4   6   4      920.73      905.70     46.51 o 
   6   6   4     4657.12     4814.18    137.52 o 
   8   6   4     1274.74     1390.41     81.39 o 
  10   6   4     7388.54     7917.93    201.54 o 
  12   6   4     3139.39     2837.51    138.46 o 
  14   6   4     4079.42     4100.92    262.27 o 
  16   6   4     5919.14     5389.03    195.17 o 
  18   6   4       15.31      -42.73     42.73 o 
  20   6   4     4888.44     5057.77    173.02 o 
  22   6   4       23.91       13.10     85.63 o 
  24   6   4      250.86      199.21     44.32 o 
  26   6   4      579.67      507.20     42.19 o 
 -31   7   4      441.31      368.38     80.58 o 
 -29   7   4      531.66      349.74     61.12 o 
 -27   7   4      106.19      200.53     29.32 o 
 -25   7   4     2357.63     2181.07    102.24 o 
 -23   7   4      467.05      718.38     65.20 o 
 -21   7   4      742.81     1066.09     74.23 o 
 -19   7   4    13024.69    13082.96    297.22 o 
 -17   7   4       62.34      118.04     34.95 o 
 -15   7   4      698.94      716.59     61.15 o 
 -13   7   4     2280.40     2511.96    107.13 o 
 -11   7   4     3633.30     3386.97    100.49 o 
  -9   7   4    18808.33    19528.00    327.57 o 
  -7   7   4    11397.74    12697.81    204.48 o 
  -5   7   4    11249.88    12019.16    195.66 o 
  -3   7   4    78271.05    85757.38   1436.09 o 
  -1   7   4      241.59      418.83     45.03 o 
   1   7   4       11.35       20.90     23.61 o 
   3   7   4    23719.51    24708.41    396.74 o 
   5   7   4        3.57      -29.82     29.82 o 
   7   7   4      705.83      657.49     64.67 o 
   9   7   4     6005.24     5834.03    167.72 o 
  11   7   4    13230.72    12609.75    285.74 o 
  13   7   4       10.07      -48.35     48.35 o 
  15   7   4      631.75      527.61     67.67 o 
  17   7   4     9805.70     9567.46    262.26 o 
  19   7   4     1839.33     1998.14    108.40 o 
  21   7   4       39.94       -5.54     22.54 o 
  23   7   4      228.00      200.99     50.49 o 
  25   7   4       48.03        8.32     44.16 o 
 -30   8   4      125.02      192.30    119.27 o 
 -28   8   4      539.42      686.23     64.35 o 
 -26   8   4       26.00        0.84     29.27 o 
 -24   8   4     5067.12     4828.86    162.23 o 
 -22   8   4      783.39      706.14     94.31 o 
 -20   8   4     9636.36     9446.39    243.01 o 
 -18   8   4     7989.46     8335.87    221.03 o 
 -16   8   4      111.19      154.87     72.55 o 
 -14   8   4      427.78      521.79     59.50 o 
 -12   8   4      115.57      114.09     39.09 o 
 -10   8   4    13123.99    13087.22    267.55 o 
  -8   8   4     3014.73     3022.89     97.91 o 
  -6   8   4     5418.44     6427.36    148.58 o 
  -4   8   4    34298.11    36786.80    519.80 o 
  -2   8   4      106.62      147.69     34.30 o 
   0   8   4    11390.22    12561.51    208.00 o 
   2   8   4     2444.09     2448.82     87.79 o 
   4   8   4      124.67      180.18     38.86 o 
   6   8   4      546.10      689.57     67.07 o 
   8   8   4      208.84      304.97     55.74 o 
  10   8   4     6806.03     6709.39    191.52 o 
  12   8   4     1832.22     1598.50     98.64 o 
  14   8   4     1582.53     1680.84    164.83 o 
  16   8   4     3379.08     3076.49    176.55 o 
  18   8   4      247.41      239.64     53.48 o 
  20   8   4      254.42      187.60     31.62 o 
  22   8   4      253.21      230.18     37.33 o 
  24   8   4      536.89      422.75     41.76 o 
 -27   9   4       10.98      106.97     36.63 o 
 -25   9   4      281.00      360.82     33.83 o 
 -23   9   4       82.64      138.74     33.76 o 
 -21   9   4      511.93      604.43     64.26 o 
 -19   9   4    14012.38    14118.74    324.84 o 
 -17   9   4     3498.28     3657.43    138.29 o 
 -15   9   4     4777.36     4753.94    157.84 o 
 -13   9   4       27.00      -20.36     34.99 o 
 -11   9   4       12.87      -29.54     36.43 o 
  -9   9   4      568.04      602.43     54.11 o 
  -7   9   4       36.29       30.63     30.99 o 
  -5   9   4    13406.43    14061.98    260.78 o 
  -3   9   4     7388.06     8246.46    175.80 o 
  -1   9   4     1795.03     2025.35     74.91 o 
   1   9   4    14119.76    14749.24    268.70 o 
   3   9   4    13884.16    14992.34    273.08 o 
   5   9   4    11142.15    11242.64    295.60 o 
   7   9   4     1302.10     1319.30     89.21 o 
   9   9   4        5.57       10.78     43.77 o 
  11   9   4     6330.02     6071.98    224.90 o 
  13   9   4     2352.76     2031.84    119.89 o 
  15   9   4       91.63       69.41     45.68 o 
  17   9   4     2878.24     3045.01    132.21 o 
  19   9   4     1480.56     1413.60     84.84 o 
  21   9   4      171.32       34.40    126.82 o 
  23   9   4       61.32       65.83     64.56 o 
 -26  10   4     2420.78     2333.36    129.67 o 
 -24  10   4      462.67      514.04     82.78 o 
 -22  10   4     1493.67     1403.35     71.61 o 
 -20  10   4      159.20        1.03     75.61 o 
 -18  10   4     1900.66     1884.93    104.03 o 
 -16  10   4      367.38      454.93     77.21 o 
 -14  10   4      666.57      635.91     68.57 o 
 -12  10   4     4143.88     4560.86    159.89 o 
 -10  10   4    15024.78    14955.89    310.39 o 
  -8  10   4     2067.51     2245.06     93.79 o 
  -6  10   4     3011.88     2977.73    105.59 o 
  -4  10   4     6187.94     6203.04    152.94 o 
  -2  10   4        0.51      -31.93     31.93 o 
   0  10   4     2218.06     2234.78     89.49 o 
   2  10   4     5087.31     5355.60    165.18 o 
   4  10   4    13406.44    13942.88    313.44 o 
   6  10   4     1542.01     1557.74     99.25 o 
   8  10   4     7901.06     7939.58    220.35 o 
  10  10   4     1456.23     1419.14     90.21 o 
  12  10   4     1631.63     1609.26     93.46 o 
  14  10   4       70.65       53.07     68.13 o 
  16  10   4      536.55      573.06     53.48 o 
  18  10   4       10.03        9.22     57.14 o 
  20  10   4       98.35       71.22     87.37 o 
 -23  11   4      276.78      185.28     26.11 o 
 -21  11   4      901.60      851.60     82.05 o 
 -19  11   4     6827.02     6620.75    234.42 o 
 -17  11   4        6.28       81.61     37.64 o 
 -15  11   4      533.04      581.54     63.20 o 
 -13  11   4    16244.04    17418.88    383.49 o 
 -11  11   4      209.98      362.19     64.72 o 
  -9  11   4     9866.58    10698.54    264.41 o 
  -7  11   4        4.95        5.77     48.29 o 
  -5  11   4       55.07       17.70     27.86 o 
  -3  11   4     4976.58     5103.05    177.20 o 
  -1  11   4       92.66       37.79     28.29 o 
   1  11   4     1102.23     1400.50     97.28 o 
   3  11   4      941.25     1116.35     88.66 o 
   5  11   4     1108.98     1209.73     97.84 o 
   7  11   4      730.57      584.64     72.25 o 
   9  11   4     2782.86     2753.94    126.54 o 
  11  11   4     1008.63     1028.20    101.83 o 
  13  11   4     2873.23     2671.21    123.78 o 
  15  11   4     1059.92      960.50     59.47 o 
  17  11   4      373.38      392.42     54.94 o 
 -20  12   4     2328.47     2022.25    126.74 o 
 -18  12   4     4342.20     4023.86    203.66 o 
 -16  12   4      735.12      571.46     41.37 o 
 -14  12   4       85.71       74.96     40.29 o 
 -12  12   4     7419.16     7821.31    222.52 o 
 -10  12   4     1063.41     1368.45    124.36 o 
  -8  12   4     1555.83     1338.77    263.92 o 
  -6  12   4       48.82       14.14     28.99 o 
  -4  12   4     2611.87     2381.20    109.76 o 
  -2  12   4      254.84      170.91     39.26 o 
   0  12   4      607.83      558.29     59.62 o 
   2  12   4    10867.83    10984.52    321.92 o 
   4  12   4      371.03      304.60     42.83 o 
   6  12   4     2774.15     2659.53    143.45 o 
   8  12   4      909.13      792.91    102.23 o 
  10  12   4       71.83      162.30     58.57 o 
  12  12   4     1493.18     1363.85    114.28 o 
  14  12   4     1082.23      755.72    131.47 o 
 -17  13   4     1706.63     1591.54     70.95 o 
 -15  13   4       57.07       -0.11     51.47 o 
 -13  13   4     1099.27     1060.22     86.26 o 
 -11  13   4       14.04       81.77     39.04 o 
  -9  13   4     1078.45     1073.72    220.78 o 
  -7  13   4     1290.90     1296.36     95.01 o 
  -5  13   4     1954.83     2135.18    119.26 o 
  -3  13   4     3159.61     3184.67    146.93 o 
  -1  13   4     1572.68     1485.81    142.05 o 
   1  13   4      510.78      450.69     51.68 o 
   3  13   4      824.81      670.53     54.15 o 
   5  13   4      329.71      325.10     93.90 o 
   7  13   4      637.48      518.03     78.88 o 
   9  13   4       11.47       77.57     45.80 o 
  11  13   4     1982.64     1858.00     93.02 o 
 -10  14   4      566.95      380.30     53.12 o 
  -8  14   4      568.79      384.66    121.81 o 
  -6  14   4       87.84      276.75     38.81 o 
  -4  14   4     6289.35     5617.14    265.50 o 
  -2  14   4      280.74      434.86     50.63 o 
   0  14   4     1007.01     1052.88     67.65 o 
   2  14   4     3551.56     3908.07    241.65 o 
   4  14   4       61.60       60.62     65.98 o 
 -35   1   5     6684.71     7413.29    292.08 o 
 -33   1   5     2452.98     2443.99    195.63 o 
 -31   1   5      599.08      582.22     97.75 o 
 -29   1   5     7659.15     7790.18    247.91 o 
 -27   1   5      374.45      390.10     46.18 o 
 -25   1   5      717.69      622.49     51.05 o 
 -23   1   5    11615.87    11241.47    242.87 o 
 -21   1   5     7501.00     6632.64    165.36 o 
 -19   1   5    57931.83    55864.88    809.51 o 
 -17   1   5    17149.90    15729.94    239.45 o 
 -15   1   5     7313.63     6574.08    116.83 o 
 -13   1   5      273.28      816.59     34.54 o 
 -11   1   5    13074.42    12396.82    234.17 o 
  -9   1   5    14152.61    13353.69    191.88 o 
  -7   1   5     3074.47     3281.68     60.64 o 
  -5   1   5    11170.19    11561.04    180.38 o 
  -3   1   5    45509.25    47474.90    673.37 o 
  -1   1   5    19820.04    18950.30    285.32 o 
   1   1   5    15074.41    15204.98    328.48 o 
   3   1   5      814.54      540.11     25.17 o 
   5   1   5    35260.07    35206.63    474.65 o 
   7   1   5     7651.94     7272.70    120.79 o 
   9   1   5     2498.37     2788.67     83.65 o 
  11   1   5     3331.67     2775.21     91.17 o 
  13   1   5    38387.18    37735.82    525.37 o 
  15   1   5     2415.84     2317.01     88.56 o 
  17   1   5      191.14      -23.90     95.23 o 
  19   1   5     9987.42    10068.16    249.60 o 
  21   1   5       52.57      -39.68     41.49 o 
  23   1   5     1305.81     1441.44     92.61 o 
  25   1   5     7116.24     7373.02    254.44 o 
  27   1   5     1158.26     1440.49     92.30 o 
  29   1   5      227.48      352.36     33.95 o 
 -32   2   5      292.90      423.19     78.21 o 
 -30   2   5       39.41       37.71     19.05 o 
 -26   2   5       95.26      284.57     68.27 o 
 -24   2   5     1776.01     1901.37     81.93 o 
 -22   2   5     3857.12     3849.76    138.47 o 
 -20   2   5        6.22       82.60     91.24 o 
 -18   2   5    27218.56    26015.97    416.07 o 
 -16   2   5       16.53      -11.54     40.46 o 
 -14   2   5      946.51      998.40     42.75 o 
 -12   2   5      844.35      866.62     35.21 o 
 -10   2   5     9726.89     9008.85    139.53 o 
  -8   2   5    12376.71    11275.82    165.64 o 
  -6   2   5     6838.10     7244.30    113.19 o 
  -4   2   5    55865.71    57045.68    797.90 o 
  -2   2   5      600.28      674.72     28.46 o 
   0   2   5     8081.10     9287.02    139.79 o 
   2   2   5      509.36      398.39     26.10 o 
   4   2   5     2185.87     2119.56     52.22 o 
   6   2   5     1059.77      998.02     51.02 o 
   8   2   5      761.42      885.01     47.17 o 
  10   2   5     8020.25     8126.75    162.32 o 
  12   2   5       20.92        5.29     30.69 o 
  14   2   5      314.30      240.30     51.95 o 
  16   2   5      488.71      403.40     51.50 o 
  18   2   5      205.67      276.33     50.08 o 
  20   2   5        3.88      -27.03     45.51 o 
  22   2   5      192.86      143.17     53.22 o 
  24   2   5      441.42      419.01     63.49 o 
  26   2   5      657.89      744.66     68.77 o 
  28   2   5      465.56      674.61     71.06 o 
 -35   3   5     4444.17     4824.43    259.05 o 
 -33   3   5       10.39      213.17    157.34 o 
 -31   3   5     2148.50     2190.54    166.29 o 
 -29   3   5    15260.00    16463.91    354.62 o 
 -27   3   5      583.21      688.16     65.20 o 
 -25   3   5     9984.92     9897.25    238.16 o 
 -23   3   5     3064.02     3216.19    116.97 o 
 -21   3   5     4301.13     4243.16    111.96 o 
 -19   3   5     7195.53     6686.85    161.16 o 
 -17   3   5      298.38      110.36     28.94 o 
 -15   3   5    63007.02    56643.00    848.42 o 
 -13   3   5      459.82      472.78     34.74 o 
 -11   3   5      446.31      103.04     16.94 o 
  -9   3   5    59631.01    60085.49    797.27 o 
  -7   3   5        9.67       49.66     17.89 o 
  -5   3   5    24277.99    26086.91    358.24 o 
  -3   3   5     3026.75     2760.19     59.24 o 
  -1   3   5    27830.76    28055.81    383.75 o 
   1   3   5    21501.91    22049.20    307.30 o 
   3   3   5    15823.71    17272.85    247.37 o 
   5   3   5    86311.16    83185.21   1227.58 o 
   7   3   5     1872.90     1905.31     65.67 o 
   9   3   5      448.60      558.28     41.35 o 
  11   3   5     3833.51     3979.16    194.89 o 
  13   3   5     7589.58     7335.29    225.48 o 
  15   3   5     5487.14     5273.65    136.48 o 
  17   3   5       89.96       25.99     47.65 o 
  19   3   5    25192.56    25656.46    774.33 o 
  21   3   5      192.61      171.68     53.74 o 
  23   3   5     2314.60     2473.10    137.73 o 
  25   3   5     1890.44     1914.10    116.75 o 
  27   3   5       53.14      126.79     55.83 o 
 -34   4   5     1500.57     2011.47    253.77 o 
 -32   4   5      168.45      399.80     41.88 o 
 -30   4   5      125.00      141.59     21.24 o 
 -28   4   5       84.59       96.43     40.60 o 
 -26   4   5       23.63       89.83     47.62 o 
 -24   4   5      105.64       90.19     32.57 o 
 -22   4   5      164.60      189.19     38.24 o 
 -20   4   5     4595.52     4967.15    146.13 o 
 -18   4   5     8399.21     7907.61    143.56 o 
 -16   4   5       79.98       15.61     34.04 o 
 -14   4   5     5270.67     5539.36    188.39 o 
 -12   4   5    14423.06    14613.56    219.49 o 
 -10   4   5    15411.91    15744.00    232.30 o 
  -8   4   5       32.47       42.13     24.72 o 
  -6   4   5      444.94      746.79     37.05 o 
  -4   4   5     2896.98     3263.57     76.77 o 
  -2   4   5     4179.75     4640.66     95.95 o 
   0   4   5     8177.51     9027.40    171.22 o 
   2   4   5     5724.92     4703.18     95.32 o 
   4   4   5     4440.19     4809.38    106.24 o 
   6   4   5     1756.23     1609.14     62.51 o 
   8   4   5    16566.18    16045.94    316.36 o 
  10   4   5     2325.32     2013.52     76.70 o 
  12   4   5       60.39      -17.44     32.61 o 
  14   4   5      291.34      267.89     44.65 o 
  16   4   5      169.40      103.06     51.72 o 
  18   4   5     1157.62     1398.59    143.58 o 
  20   4   5        4.87       72.01     48.04 o 
  22   4   5        4.25      104.45     84.43 o 
  24   4   5      476.43      519.52     71.35 o 
  26   4   5      316.75      320.87     51.18 o 
  28   4   5      849.89      827.38    119.61 o 
 -33   5   5       22.43       79.18    111.66 o 
 -31   5   5     1315.02     1100.89    108.56 o 
 -29   5   5     4760.36     4589.13    153.45 o 
 -27   5   5      197.94      289.23     35.91 o 
 -25   5   5     3887.82     4274.86    283.51 o 
 -23   5   5     4655.67     5134.00    160.20 o 
 -21   5   5     1347.65     1415.65     77.30 o 
 -19   5   5     1491.92     1571.73    113.81 o 
 -17   5   5      890.72      717.53     47.03 o 
 -15   5   5    18730.12    17453.94    308.63 o 
 -13   5   5     6414.26     6065.63    139.53 o 
 -11   5   5     6046.09     5753.52    123.04 o 
  -9   5   5    16357.38    16238.70    260.58 o 
  -7   5   5     4324.72     4377.90     89.57 o 
  -5   5   5     6581.38     6827.73    120.11 o 
  -3   5   5     2615.03     2903.07     69.03 o 
  -1   5   5     7212.90     6991.46    120.79 o 
   1   5   5      212.48      249.79     24.85 o 
   3   5   5       18.96      -12.88     20.16 o 
   5   5   5    21739.27    21232.42    397.93 o 
   7   5   5      926.81     1224.00     58.02 o 
   9   5   5     3942.58     4050.83    154.74 o 
  11   5   5     3789.28     3955.97    247.61 o 
  13   5   5      303.98      276.79     56.03 o 
  15   5   5     1351.00     1450.09     91.27 o 
  17   5   5      346.59      229.78     63.08 o 
  19   5   5    15662.99    16037.30    728.18 o 
  21   5   5      162.85      100.54     38.43 o 
  23   5   5     1017.06      918.02     78.39 o 
  25   5   5      873.12      938.01     98.32 o 
  27   5   5       78.12      126.89    187.79 o 
 -32   6   5       64.51      108.92     37.98 o 
 -30   6   5      153.30      119.65    177.64 o 
 -28   6   5     4003.77     4345.77    148.14 o 
 -26   6   5     1988.41     1921.37     94.22 o 
 -24   6   5     2872.09     2818.63    118.63 o 
 -22   6   5      144.61      429.81     58.88 o 
 -20   6   5     2113.88     2278.35    103.27 o 
 -18   6   5      616.12      603.52     51.98 o 
 -16   6   5      107.15      131.73     28.69 o 
 -14   6   5     3365.05     3473.60    108.92 o 
 -12   6   5    17133.63    16914.12    287.77 o 
 -10   6   5     5200.16     5067.72    130.31 o 
  -8   6   5     2094.76     2189.79     63.84 o 
  -6   6   5     8237.30     8130.18    141.55 o 
  -4   6   5     2461.82     2422.01     79.82 o 
  -2   6   5    12419.46    12778.66    199.71 o 
   0   6   5       97.34       95.35     24.97 o 
   2   6   5    15826.10    15230.20    231.59 o 
   4   6   5     2990.49     3170.28     76.38 o 
   6   6   5        5.99      -17.19     27.44 o 
   8   6   5    22767.41    23112.98    443.79 o 
  10   6   5      399.85      448.55     69.59 o 
  12   6   5     9507.28     8909.38    225.15 o 
  14   6   5      145.49       80.33     51.33 o 
  16   6   5      269.83      190.44     54.89 o 
  18   6   5      339.14      388.50     64.89 o 
  20   6   5      836.38      756.87     70.67 o 
  22   6   5        8.57       15.95     22.92 o 
  24   6   5      142.74       47.20     33.72 o 
  26   6   5      311.16      243.92     37.02 o 
 -31   7   5      333.79      362.20     65.36 o 
 -29   7   5       28.61      529.35     57.03 o 
 -27   7   5        3.00      456.79    172.56 o 
 -25   7   5      182.10      460.71     60.09 o 
 -23   7   5     6293.21     5952.61    180.54 o 
 -21   7   5     8216.25     8029.27    216.64 o 
 -19   7   5     2492.02     2661.91    113.55 o 
 -17   7   5     8544.67     8705.87    216.25 o 
 -15   7   5     1193.48     1333.83     64.88 o 
 -13   7   5     1445.53     1709.39     72.73 o 
 -11   7   5       49.07      138.23     35.64 o 
  -9   7   5     1217.55     1269.71     63.44 o 
  -7   7   5    18164.24    18728.43    283.44 o 
  -5   7   5       23.47       54.30     25.61 o 
  -3   7   5    21541.07    22823.82    335.87 o 
  -1   7   5     4213.32     4115.17     93.94 o 
   1   7   5    16646.16    16476.21    280.05 o 
   3   7   5      326.01      301.42     33.47 o 
   5   7   5      780.07     1048.22     90.84 o 
   7   7   5     4368.06     4539.00    144.82 o 
   9   7   5      112.86      150.49     52.70 o 
  11   7   5     3275.60     3194.31    129.05 o 
  13   7   5     6668.12     6072.40    185.35 o 
  15   7   5     2728.47     2644.09    124.94 o 
  17   7   5     3582.07     3522.56    169.90 o 
  19   7   5      393.05      464.14     64.13 o 
  21   7   5      329.41      336.24     64.91 o 
  23   7   5        9.38      -12.83     85.50 o 
  25   7   5     1779.81     1648.93    135.53 o 
 -30   8   5     2022.47     1639.07    126.82 o 
 -28   8   5     2620.84     2607.08    109.15 o 
 -26   8   5      619.81      893.85     83.88 o 
 -24   8   5      358.36      428.50     54.44 o 
 -22   8   5     4122.10     4140.68    147.22 o 
 -20   8   5      721.03     1252.16    170.03 o 
 -18   8   5     8038.62     7686.93    208.31 o 
 -16   8   5      229.00      198.65     43.02 o 
 -14   8   5     2061.74     2229.38     87.53 o 
 -12   8   5      893.42      991.40     62.63 o 
 -10   8   5     4841.62     5134.07    130.71 o 
  -8   8   5     2049.15     2129.25     85.36 o 
  -6   8   5     3645.62     4192.11    102.34 o 
  -4   8   5    17753.20    19297.56    331.51 o 
  -2   8   5    10045.19    10890.61    187.58 o 
   0   8   5     1547.49     1628.47     67.04 o 
   2   8   5    23620.19    25226.45    411.68 o 
   4   8   5     9293.10     9492.30    254.03 o 
   6   8   5      626.14      685.34     67.58 o 
   8   8   5      217.07      375.31     62.92 o 
  10   8   5     4279.68     3723.34    143.02 o 
  12   8   5     5231.54     5196.77    187.54 o 
  14   8   5     3254.68     2977.20    202.92 o 
  16   8   5     1569.08     1580.80     94.34 o 
  18   8   5     5050.96     4735.59    170.59 o 
  20   8   5     1862.67     1872.70    102.38 o 
  22   8   5        8.64      -68.37     68.37 o 
  24   8   5      498.13      490.39     67.95 o 
 -27   9   5     2651.39     2608.83    131.13 o 
 -25   9   5     1531.33     1359.20     68.13 o 
 -23   9   5     3870.39     3662.50    136.44 o 
 -21   9   5     2532.78     2769.66    170.69 o 
 -19   9   5     1751.75     2156.63    108.42 o 
 -17   9   5     2045.61     2027.45    102.81 o 
 -15   9   5     1777.79     1638.52     92.14 o 
 -13   9   5     5250.80     4837.80    157.82 o 
 -11   9   5      531.99      508.47     63.77 o 
  -9   9   5    13710.25    14314.77    267.18 o 
  -7   9   5      990.63     1216.00     67.99 o 
  -5   9   5     2066.18     2477.36     92.21 o 
  -3   9   5     3103.24     3613.69     96.68 o 
  -1   9   5      971.47     1055.47     61.91 o 
   1   9   5     2942.14     3230.86    105.33 o 
   3   9   5      397.49      523.70     62.22 o 
   5   9   5     8208.16     8478.53    220.90 o 
   7   9   5     1745.65     1957.88    150.55 o 
   9   9   5      918.62      945.50     79.87 o 
  11   9   5     4388.48     4007.74    148.86 o 
  13   9   5      210.37       99.79     78.39 o 
  15   9   5       69.20       25.36    108.86 o 
  17   9   5      255.80      291.76     42.08 o 
  19   9   5      503.05      495.93     97.01 o 
  21   9   5      142.31      -32.53     33.94 o 
 -26  10   5       15.69       67.51     36.63 o 
 -24  10   5       68.30       64.69     24.50 o 
 -22  10   5      153.39      108.28     22.57 o 
 -20  10   5      625.10      507.34     37.36 o 
 -18  10   5     6991.75     6715.96    197.66 o 
 -16  10   5      393.49      281.54     63.00 o 
 -14  10   5      190.44      121.88     41.69 o 
 -12  10   5    10723.18    11092.16    309.88 o 
 -10  10   5      271.80      378.51     48.75 o 
  -8  10   5      589.00      626.89     57.82 o 
  -6  10   5      157.89       62.17     28.97 o 
  -4  10   5     3038.64     3365.97    120.77 o 
  -2  10   5     2231.74     2212.12    103.51 o 
   0  10   5     2898.01     3042.41    103.82 o 
   2  10   5    16310.13    17360.51    365.65 o 
   4  10   5     4199.17     4643.00    177.25 o 
   6  10   5      271.62      283.94     60.29 o 
   8  10   5      928.21      886.37     75.69 o 
  10  10   5      826.44      964.34     76.05 o 
  12  10   5     1883.99     1758.17     99.98 o 
  14  10   5        4.17      -14.56     26.37 o 
  16  10   5     1105.26     1264.75     77.89 o 
  18  10   5     2379.56     2435.60    116.75 o 
  20  10   5       18.05      -42.50     70.33 o 
 -23  11   5       42.69       54.74     62.27 o 
 -21  11   5        1.93       78.60     74.72 o 
 -19  11   5     1248.67     1407.01     69.17 o 
 -17  11   5     1212.43     1074.19     65.02 o 
 -15  11   5     2609.35     2621.18    183.14 o 
 -13  11   5     4099.45     4113.94    151.24 o 
 -11  11   5     7105.54     7835.10    254.49 o 
  -9  11   5     4169.74     4068.50    136.84 o 
  -7  11   5       72.58       38.56     25.71 o 
  -5  11   5      137.45       98.32     26.56 o 
  -3  11   5      825.55      790.27     76.62 o 
  -1  11   5      975.24      936.91     80.47 o 
   1  11   5     4818.15     4727.97    183.12 o 
   3  11   5     4696.69     5318.23    167.66 o 
   5  11   5     2984.88     2733.30    125.00 o 
   7  11   5      754.15      737.80     61.82 o 
   9  11   5     2086.17     1991.20    104.16 o 
  11  11   5      138.70      181.26     31.50 o 
  13  11   5       90.92       21.73     48.71 o 
  15  11   5      463.07      472.77     64.68 o 
  17  11   5     1118.62      967.69     54.25 o 
 -20  12   5      783.76      881.61    115.68 o 
 -18  12   5     2514.10     2556.53    142.55 o 
 -16  12   5      171.18      138.62     38.09 o 
 -14  12   5      469.34      454.63     45.90 o 
 -12  12   5    12183.39    12791.91    309.36 o 
 -10  12   5      123.33      199.15     60.21 o 
  -8  12   5      412.10      435.45     57.84 o 
  -6  12   5       40.70      204.01     32.84 o 
  -4  12   5     3245.76     3386.89    129.66 o 
  -2  12   5      226.08       92.80     36.23 o 
   0  12   5      320.50      186.47     30.75 o 
   2  12   5     5308.79     5601.30    206.22 o 
   4  12   5      166.96      398.93     43.49 o 
   6  12   5     1854.75     2085.71    120.74 o 
   8  12   5     2247.72     2197.04    105.11 o 
  10  12   5     1267.43     1366.98     76.33 o 
  12  12   5      360.02      342.34     35.64 o 
  14  12   5      376.71      376.62     87.48 o 
 -17  13   5     4359.23     3939.67    138.02 o 
 -15  13   5        6.25        5.08     34.47 o 
 -13  13   5      871.71      787.19     51.32 o 
 -11  13   5     1518.61     1648.99    135.06 o 
  -9  13   5       73.93       -2.88     20.40 o 
  -7  13   5     1838.29     1631.90    114.28 o 
  -5  13   5       48.94      123.64     43.22 o 
  -3  13   5     2962.47     2910.73    137.76 o 
  -1  13   5     1253.18     1048.03    140.55 o 
   1  13   5       24.26      -12.22     44.75 o 
   3  13   5     4125.65     4420.43    213.52 o 
   5  13   5       18.57      -29.54     37.30 o 
   7  13   5      567.41      608.73     48.69 o 
   9  13   5      598.14      693.71     80.53 o 
 -10  14   5      926.99      738.49     70.28 o 
  -8  14   5      244.10      188.96     41.59 o 
  -6  14   5     4116.52     4006.86    200.85 o 
  -4  14   5     3071.68     2930.29    238.55 o 
  -2  14   5     1033.52     1049.86     61.80 o 
   0  14   5      609.61      609.47     83.64 o 
   2  14   5      260.25      241.25     40.04 o 
   4  14   5      389.22      278.40     39.65 o 
 -36   0   6      842.13      568.45     55.83 o 
 -34   0   6     5033.87     5851.97    340.05 o 
 -32   0   6      319.35      208.09     35.53 o 
 -30   0   6     9223.22     9039.92    327.66 o 
 -28   0   6     4499.65     4647.08    165.12 o 
 -26   0   6      457.05      481.67     62.76 o 
 -24   0   6    15532.00    14486.37    751.16 o 
 -22   0   6    69112.82    67257.65   1447.96 o 
 -20   0   6    35383.28    33337.99    668.14 o 
 -18   0   6    13369.89    12991.97    289.42 o 
 -16   0   6    20161.95    18914.36    391.76 o 
 -14   0   6    11457.48    12245.48    265.50 o 
 -12   0   6     9604.02    10798.35    232.69 o 
 -10   0   6     4739.88     4287.48    109.29 o 
  -8   0   6    95096.90    87058.48   2320.73 o 
  -6   0   6     1190.16      831.69     62.73 o 
  -4   0   6     4458.73     4372.02    104.17 o 
  -2   0   6   107354.87   112805.56   2079.52 o 
   0   0   6    10101.34    10370.48    218.17 o 
   2   0   6    33568.52    30134.79    579.47 o 
   4   0   6    44782.18    43454.59   1173.28 o 
   6   0   6    57536.11    59205.23   1208.16 o 
   8   0   6    16017.73    15382.95    326.44 o 
  10   0   6    11042.59     9681.58    228.96 o 
  12   0   6     1422.28      930.24     72.63 o 
  14   0   6     9161.27     8554.36    352.37 o 
  16   0   6     1723.29     1426.21    125.61 o 
  18   0   6     1833.30     1724.90    143.42 o 
  20   0   6     3183.44     3216.69    188.39 o 
  22   0   6      376.40      116.73    152.26 o 
  24   0   6     9161.47    10516.58    390.74 o 
  26   0   6     9317.89    10369.10    568.45 o 
  28   0   6      701.10      989.71     91.36 o 
 -35   1   6      120.24      231.53     53.29 o 
 -33   1   6       14.04      472.01    157.34 o 
 -31   1   6        1.11       71.06    131.96 o 
 -29   1   6      280.65     1081.07    126.89 o 
 -27   1   6        0.84      152.32     42.47 o 
 -25   1   6      233.52      190.14     31.01 o 
 -23   1   6      528.76      704.44    119.27 o 
 -21   1   6     6518.09     7231.21    374.44 o 
 -19   1   6     1719.78     2242.63    100.89 o 
 -17   1   6    10026.61     9487.34    244.56 o 
 -15   1   6     1178.86     1192.70     46.91 o 
 -13   1   6       15.90        4.46     17.69 o 
 -11   1   6    11108.07    11190.84    167.71 o 
  -9   1   6     1818.30     1565.52     40.30 o 
  -7   1   6    25375.53    25710.69    378.44 o 
  -5   1   6     9371.57     8147.48    135.40 o 
  -3   1   6      341.14      409.32     37.02 o 
  -1   1   6    22119.80    21460.77    452.00 o 
   1   1   6       80.36       40.11     11.90 o 
   3   1   6    13969.58    14853.90    296.97 o 
   5   1   6     1891.63     2597.73     61.92 o 
   7   1   6      419.67      543.17     33.28 o 
   9   1   6     1778.45     1813.71     57.83 o 
  11   1   6       25.00      -19.23     29.06 o 
  13   1   6       38.58       -2.32     27.24 o 
  15   1   6     1417.48     1335.92     76.82 o 
  17   1   6       18.47      -43.01     43.01 o 
  19   1   6      869.00      881.98     78.72 o 
  21   1   6        1.03      -24.19     39.85 o 
  23   1   6        2.07       96.75     51.37 o 
  25   1   6      419.44      609.58     54.35 o 
  27   1   6      236.34      292.51     53.39 o 
 -36   2   6      105.33       57.42     54.65 o 
 -34   2   6     7441.66     8433.62    266.23 o 
 -32   2   6     2534.72     2633.99    204.53 o 
 -30   2   6     1011.31      930.46     58.52 o 
 -28   2   6    17402.44    17503.49    367.96 o 
 -26   2   6     2099.13     2150.00     96.37 o 
 -24   2   6     3092.64     3007.45     95.33 o 
 -22   2   6    21901.86    20602.47    315.36 o 
 -20   2   6    15373.05    15200.48    265.94 o 
 -18   2   6     2003.50     1980.40     63.12 o 
 -16   2   6     2092.97     2121.82     73.10 o 
 -14   2   6    50383.16    47997.67    648.02 o 
 -12   2   6     2613.28     2321.44     63.18 o 
 -10   2   6     8891.64     8789.26    137.06 o 
  -8   2   6    73861.45    74117.67    974.29 o 
  -6   2   6      920.42     1096.84    100.62 o 
  -4   2   6     3814.78     4224.84     85.18 o 
  -2   2   6     4425.10     5058.39     87.39 o 
   0   2   6     5441.68     5415.23     93.82 o 
   2   2   6     2091.85     2245.15     77.55 o 
   4   2   6     2439.61     2231.19     73.47 o 
   6   2   6    18349.43    17679.57    255.73 o 
   8   2   6     1147.68     1295.16     58.98 o 
  10   2   6    26094.05    25507.22    413.17 o 
  12   2   6     4456.84     3970.04    156.22 o 
  14   2   6     3479.71     3506.50    182.23 o 
  16   2   6      762.09      671.81     70.22 o 
  18   2   6      801.79      732.95     74.77 o 
  20   2   6     8917.03     9451.02    246.96 o 
  22   2   6      145.03       74.13     71.05 o 
  24   2   6      915.40      854.50     74.98 o 
  26   2   6     1560.92     1532.82    111.26 o 
  28   2   6        5.91      -10.01     25.09 o 
 -35   3   6       82.39      147.43     77.81 o 
 -33   3   6        2.21      609.05    177.64 o 
 -31   3   6      368.07     1036.79     79.63 o 
 -29   3   6     3722.32     4389.73    170.11 o 
 -27   3   6      246.14      574.27     65.62 o 
 -25   3   6     2015.85     1720.71     84.53 o 
 -23   3   6     3336.74     3451.74    109.17 o 
 -21   3   6     8642.22     7909.08    149.11 o 
 -19   3   6     3340.91     3367.78     84.93 o 
 -17   3   6     7115.12     7097.79    141.96 o 
 -15   3   6        4.37        0.49     26.03 o 
 -13   3   6     3122.52     3390.92     76.72 o 
 -11   3   6    12722.75    12772.74    192.54 o 
  -9   3   6     6408.13     6832.22    115.56 o 
  -7   3   6    34629.63    36132.11    538.23 o 
  -5   3   6    19279.81    20294.54    285.82 o 
  -3   3   6    19043.41    20379.60    286.80 o 
  -1   3   6       16.52       -8.05     16.98 o 
   1   3   6     4332.12     5202.07     93.81 o 
   3   3   6     2249.21     2007.85     71.50 o 
   5   3   6     3719.02     3262.26     84.39 o 
   7   3   6      268.12      244.93     30.91 o 
   9   3   6      132.33       98.37     30.13 o 
  11   3   6      397.71      347.27     42.59 o 
  13   3   6     5149.70     4872.25    192.34 o 
  15   3   6      378.51      267.81     48.60 o 
  17   3   6      275.54      160.27     52.13 o 
  19   3   6      991.03     1011.04     85.21 o 
  21   3   6      225.83      173.82     54.03 o 
  23   3   6     1051.57     1257.88     95.06 o 
  25   3   6     1563.68     1452.04    104.19 o 
  27   3   6      170.83      230.10    116.73 o 
 -34   4   6     3194.32     3089.96    233.05 o 
 -32   4   6      960.99      982.68     65.91 o 
 -30   4   6       10.98       78.99     44.79 o 
 -28   4   6    12016.30    11779.78    278.90 o 
 -26   4   6     1672.68     1540.43     98.89 o 
 -24   4   6      501.67      553.68     68.86 o 
 -22   4   6       19.24       -6.57     28.25 o 
 -20   4   6    13534.54    12253.25    227.45 o 
 -18   4   6     9226.64     8675.25    153.03 o 
 -16   4   6     2279.76     2148.09     87.97 o 
 -14   4   6   116273.09   111347.10   1634.18 o 
 -12   4   6     5508.23     6188.15    121.04 o 
 -10   4   6      253.42      266.86     25.20 o 
  -8   4   6    69450.16    73830.23   1075.85 o 
  -6   4   6     3274.63     3563.07     76.32 o 
  -4   4   6      429.89      310.09     23.64 o 
  -2   4   6    15544.25    17655.40    256.01 o 
   0   4   6    11802.72    10683.01    167.16 o 
   2   4   6    11366.94    11697.85    180.51 o 
   4   4   6      490.92      651.34     39.46 o 
   6   4   6    42508.03    40532.36    625.44 o 
   8   4   6     1213.20     1022.68     64.08 o 
  10   4   6       44.65        8.92     30.02 o 
  12   4   6      193.76      243.57     42.90 o 
  14   4   6     2352.97     2106.73    104.36 o 
  16   4   6    27278.68    25985.05    509.86 o 
  18   4   6     1227.99     1301.61     95.32 o 
  20   4   6    17089.38    17513.73    385.04 o 
  22   4   6      592.09      562.54     79.29 o 
  24   4   6      228.45      155.17     31.18 o 
  26   4   6     1469.56     1636.52    158.44 o 
 -33   5   6     2197.05     2497.44    141.08 o 
 -31   5   6       46.54      448.26     46.32 o 
 -29   5   6       13.86      -11.43     29.04 o 
 -27   5   6      842.37     1157.01    168.49 o 
 -25   5   6     8002.98     7957.68    212.37 o 
 -23   5   6     1523.21     1880.15    114.28 o 
 -21   5   6     1960.68     1903.82     93.04 o 
 -19   5   6     5944.69     6080.67    140.29 o 
 -17   5   6     2232.27     2367.57     79.29 o 
 -15   5   6     2684.64     2759.28     82.95 o 
 -13   5   6    15677.13    15086.29    231.75 o 
 -11   5   6    41278.73    41361.57    567.43 o 
  -9   5   6     1564.57     2120.80     68.46 o 
  -7   5   6     9536.15    10149.63    165.34 o 
  -5   5   6     7578.80     8442.69    142.41 o 
  -3   5   6     2718.93     2652.64     66.14 o 
  -1   5   6     2860.05     2906.05     69.53 o 
   1   5   6     3884.63     3819.82     81.66 o 
   3   5   6    19688.45    19809.00    326.06 o 
   5   5   6     7134.36     7697.18    155.68 o 
   7   5   6      291.65      549.05     44.10 o 
   9   5   6    54043.23    53442.68    933.30 o 
  11   5   6     4561.55     4448.49    146.47 o 
  13   5   6      454.61      365.43     60.31 o 
  15   5   6     1039.81      934.22     81.09 o 
  17   5   6        4.10      -66.33     83.41 o 
  19   5   6      696.35      816.90     78.19 o 
  21   5   6        4.89      -47.95     68.13 o 
  23   5   6      216.75      272.21     43.51 o 
  25   5   6      354.82      389.02     40.47 o 
 -32   6   6      396.38      568.78     53.76 o 
 -30   6   6     1015.96      939.87    108.16 o 
 -28   6   6     2461.41     2404.37    101.11 o 
 -26   6   6      598.45      668.13    106.96 o 
 -24   6   6      445.95      654.73     91.36 o 
 -22   6   6     8050.00     7769.46    205.31 o 
 -20   6   6    10178.89    10269.32    242.75 o 
 -18   6   6      350.84      379.50     38.09 o 
 -16   6   6     6741.52     7116.58    163.35 o 
 -14   6   6     8355.84     8553.09    171.31 o 
 -12   6   6      386.99      534.77     58.04 o 
 -10   6   6     3917.34     3774.11     95.65 o 
  -8   6   6     8607.15     8349.77    146.56 o 
  -6   6   6    14913.09    15842.43    242.20 o 
  -4   6   6       59.64       96.68     22.16 o 
  -2   6   6    17728.36    18208.60    271.97 o 
   0   6   6     5767.96     5670.76    109.84 o 
   2   6   6     5727.96     5876.35    112.11 o 
   4   6   6      287.95      167.42     28.61 o 
   6   6   6    12722.05    12246.95    265.45 o 
   8   6   6     3767.88     3966.73    134.72 o 
  10   6   6     2555.13     2876.11    119.96 o 
  12   6   6     5416.36     5007.33    211.71 o 
  14   6   6     6978.88     6806.18    252.74 o 
  16   6   6       21.94      -23.65     77.65 o 
  18   6   6     1135.33     1103.31     84.24 o 
  20   6   6     1270.92     1291.07     85.28 o 
  22   6   6       17.00      -40.68     47.62 o 
  24   6   6      364.15      319.30     76.92 o 
 -31   7   6      616.26      422.56     73.26 o 
 -29   7   6     4959.68     4785.51    156.03 o 
 -27   7   6     6019.13     5664.35    176.07 o 
 -25   7   6     3782.34     3756.73    137.08 o 
 -23   7   6     1233.73     1614.40    154.42 o 
 -21   7   6     1538.59     1911.41     94.62 o 
 -19   7   6     1979.27     2427.26    157.00 o 
 -17   7   6      428.65      439.48     63.13 o 
 -15   7   6     1846.26     1784.03     75.53 o 
 -13   7   6     9915.80     9666.14    192.57 o 
 -11   7   6     8347.76     8441.52    174.56 o 
  -9   7   6    17093.49    17878.49    274.75 o 
  -7   7   6    11757.16    12483.96    205.16 o 
  -5   7   6    11005.91    11997.35    198.44 o 
  -3   7   6     3132.23     3074.47     81.95 o 
  -1   7   6      297.04      325.13     34.29 o 
   1   7   6      273.19      332.27     34.62 o 
   3   7   6    20723.46    21154.39    379.63 o 
   5   7   6     8214.76     7925.28    197.95 o 
   7   7   6    17695.39    17256.61    355.15 o 
   9   7   6     8427.03     8521.07    219.15 o 
  11   7   6     2640.47     2294.32    114.50 o 
  13   7   6       75.36       -0.80     40.49 o 
  15   7   6     4776.28     4363.53    160.10 o 
  17   7   6      103.04       43.10     48.35 o 
  19   7   6     1985.88     1980.60    110.23 o 
  21   7   6     1054.39      878.13    106.20 o 
  23   7   6      257.54      119.59     34.11 o 
 -30   8   6      144.26      225.90     56.41 o 
 -28   8   6       41.07      708.95    135.81 o 
 -26   8   6     3393.54     4356.31    234.70 o 
 -24   8   6      227.94      454.41     41.02 o 
 -22   8   6     2854.65     3260.31    125.79 o 
 -20   8   6    11521.44    11377.52    272.15 o 
 -18   8   6       64.53        4.51     55.16 o 
 -16   8   6      201.85      177.82     66.61 o 
 -14   8   6      349.30      306.61     41.68 o 
 -12   8   6     6497.91     6531.82    152.26 o 
 -10   8   6     2843.05     2934.15     97.45 o 
  -8   8   6     9884.21    10586.11    208.61 o 
  -6   8   6    22826.16    24450.44    385.49 o 
  -4   8   6      529.80      619.66     48.11 o 
  -2   8   6    14840.07    15778.20    250.96 o 
   0   8   6       89.16       95.56     26.60 o 
   2   8   6       50.55       93.34     31.50 o 
   4   8   6     2405.00     2749.89    114.05 o 
   6   8   6     3423.10     3747.54    139.19 o 
   8   8   6     7035.98     7441.66    205.81 o 
  10   8   6        1.17       50.89     61.54 o 
  12   8   6     2815.77     2676.47    150.18 o 
  14   8   6     1393.58     1214.57     98.17 o 
  16   8   6       36.22      102.96     60.80 o 
  18   8   6      104.74      161.48     76.34 o 
  20   8   6      281.92      236.89     32.59 o 
  22   8   6     1153.81     1041.34     62.02 o 
 -29   9   6     4448.92     4320.94    182.62 o 
 -27   9   6     2086.57     1749.98    125.57 o 
 -25   9   6      836.17     1045.38    145.09 o 
 -23   9   6      746.07      714.53     55.68 o 
 -21   9   6     5065.86     4847.14    160.89 o 
 -19   9   6      114.68       33.71     37.55 o 
 -17   9   6     3038.33     3149.56    177.28 o 
 -15   9   6      200.30      114.11     54.94 o 
 -13   9   6      213.86      209.83     51.60 o 
 -11   9   6      324.91      467.67     62.68 o 
  -9   9   6      636.26      786.50     55.84 o 
  -7   9   6    12211.11    12793.84    244.09 o 
  -5   9   6     1572.71     1565.77     77.40 o 
  -3   9   6    10546.47    11413.64    199.37 o 
  -1   9   6     7027.81     7544.52    165.85 o 
   1   9   6     1539.25     1617.18     89.72 o 
   3   9   6    39450.44    40049.33    822.64 o 
   5   9   6     3590.03     3834.66    158.97 o 
   7   9   6     2646.59     3161.49    129.92 o 
   9   9   6     6871.65     6706.60    196.42 o 
  11   9   6        8.48       33.78     76.19 o 
  13   9   6       23.58       38.32    113.55 o 
  15   9   6     3353.36     3597.11    144.42 o 
  17   9   6     1388.54     1416.62     89.20 o 
  19   9   6     2060.76     2070.78    106.06 o 
  21   9   6        3.80      -43.94     43.94 o 
 -26  10   6     1473.10     1173.79    132.47 o 
 -24  10   6     1977.64     1628.26    131.41 o 
 -22  10   6       53.78      139.92     43.32 o 
 -20  10   6      277.86      317.78     86.61 o 
 -18  10   6      574.41      313.23     47.51 o 
 -16  10   6      696.87      542.43     58.51 o 
 -14  10   6      839.47      763.66     65.63 o 
 -12  10   6     9578.76     9399.84    208.43 o 
 -10  10   6      170.30      180.92     35.06 o 
  -8  10   6     1751.47     2069.08     89.79 o 
  -6  10   6     4721.70     4954.71    134.57 o 
  -4  10   6      118.92       56.15     27.98 o 
  -2  10   6      432.34      376.64     49.50 o 
   0  10   6     2091.19     2173.48    102.35 o 
   2  10   6    10528.53    10910.21    261.57 o 
   4  10   6     1989.15     2197.21    123.34 o 
   6  10   6     4619.31     4507.21    157.49 o 
   8  10   6     1913.97     1962.24    118.11 o 
  10  10   6     1521.54     1588.01     89.57 o 
  12  10   6      495.09      425.30     46.15 o 
  14  10   6      437.89      511.67     88.64 o 
  16  10   6      282.22      348.33     84.50 o 
  18  10   6       29.08      -75.83     75.83 o 
 -23  11   6      739.10      880.43     90.36 o 
 -21  11   6       90.56       87.10     38.09 o 
 -19  11   6     2550.25     2350.15    102.89 o 
 -17  11   6     2194.05     1999.43     95.55 o 
 -15  11   6     1479.43     1367.53     82.07 o 
 -13  11   6     2534.36     2808.14    163.36 o 
 -11  11   6    18591.73    19578.40    794.95 o 
  -9  11   6     1321.35     1496.83     76.60 o 
  -7  11   6      670.42      706.66     62.90 o 
  -5  11   6      279.29      208.93     36.76 o 
  -3  11   6     3353.27     3518.82    127.53 o 
  -1  11   6      145.92      163.65     41.09 o 
   1  11   6      161.62      302.69     51.37 o 
   3  11   6    10683.22    10960.25    302.17 o 
   5  11   6       36.18      107.26     34.43 o 
   7  11   6      309.47      294.96     41.49 o 
   9  11   6     3747.66     3913.86    148.98 o 
  11  11   6      754.56      496.79     43.04 o 
  13  11   6      833.92      823.13     49.06 o 
  15  11   6     1165.20     1212.43     84.81 o 
 -20  12   6      333.11      297.55    114.17 o 
 -18  12   6     4006.80     3590.98    130.51 o 
 -16  12   6     2291.64     1919.03    130.98 o 
 -14  12   6      266.39      284.08     68.15 o 
 -12  12   6     6058.56     6647.02    200.11 o 
 -10  12   6     4936.10     4806.87    196.09 o 
  -8  12   6     1003.92      918.83     64.19 o 
  -6  12   6     2923.37     2844.95    116.75 o 
  -4  12   6     1020.89      806.49     99.41 o 
  -2  12   6       10.46      -17.81     20.31 o 
   0  12   6     7570.04     7990.25    257.17 o 
   2  12   6     2088.92     2280.19    120.23 o 
   4  12   6     6702.54     6457.73    231.73 o 
   6  12   6      517.10      381.66     63.17 o 
   8  12   6      531.42      616.28     47.03 o 
  10  12   6     1425.40     1407.49     77.05 o 
  12  12   6       78.52       83.22     62.27 o 
 -17  13   6      356.66      321.09     84.06 o 
 -15  13   6        4.45      -82.00    129.42 o 
 -13  13   6     2011.01     2203.75    102.26 o 
 -11  13   6     2379.03     2131.79    175.10 o 
  -9  13   6      216.20      229.63     33.21 o 
  -7  13   6     1413.66     1398.34     87.77 o 
  -5  13   6      336.95      514.28     40.79 o 
  -3  13   6      858.11      837.26     58.89 o 
  -1  13   6      399.90      258.03     35.01 o 
   1  13   6      170.52      253.83     32.29 o 
   3  13   6     2349.18     2225.01    137.08 o 
   5  13   6      709.69      658.07     54.24 o 
   7  13   6       19.30      138.66     45.84 o 
   9  13   6     3985.92     4481.78    178.35 o 
 -10  14   6        2.57      -38.45     78.67 o 
  -8  14   6     1159.40      928.47     57.20 o 
  -6  14   6     7136.59     6619.16    702.95 o 
  -4  14   6      142.14      354.89     47.76 o 
  -2  14   6     1108.06     1093.07     86.89 o 
   0  14   6     1987.71     2008.83    180.40 o 
   2  14   6      972.91     1072.75    177.64 o 
 -35   1   7       36.59      -20.30     45.68 o 
 -33   1   7     1674.14     1631.43     93.83 o 
 -31   1   7      709.01      789.48    141.70 o 
 -29   1   7    14413.15    14641.46    284.87 o 
 -27   1   7     2074.92     2486.19    167.21 o 
 -25   1   7       32.53       -3.68     17.40 o 
 -23   1   7    26239.58    24290.47    502.00 o 
 -21   1   7    34435.30    33509.88    477.02 o 
 -19   1   7    36259.46    34698.63    487.47 o 
 -17   1   7    16269.37    14330.80    249.35 o 
 -15   1   7     4463.34     4654.31     92.29 o 
 -13   1   7    38638.26    35624.86    510.39 o 
 -11   1   7     9698.22    10347.85    158.34 o 
  -9   1   7    16712.16    16364.00    253.36 o 
  -7   1   7    57374.29    54249.60    774.92 o 
  -5   1   7    50088.59    53323.98    847.60 o 
  -3   1   7    18466.69    19833.32    277.10 o 
  -1   1   7    64545.41    63572.02   1016.08 o 
   1   1   7     8777.28     8572.70    169.04 o 
   3   1   7     3332.85     3867.53     90.41 o 
   5   1   7    32412.90    30999.95    486.00 o 
   7   1   7    25516.23    23824.41    399.16 o 
   9   1   7      332.47      401.75     33.02 o 
  11   1   7    19180.16    19460.63    292.28 o 
  13   1   7     6153.04     5843.15    139.42 o 
  15   1   7      352.47      206.61     55.27 o 
  17   1   7       93.44       16.61     58.61 o 
  19   1   7     3786.15     3831.34    146.37 o 
  21   1   7     1258.34     1383.43     89.02 o 
  23   1   7      254.15      282.78     47.44 o 
  25   1   7     7036.62     8051.15    300.63 o 
  27   1   7     2857.22     3166.80    181.77 o 
 -36   2   7      476.05      572.31    140.25 o 
 -34   2   7      521.22      462.29     70.48 o 
 -32   2   7        8.63       -6.77     68.13 o 
 -30   2   7      102.72      223.01     37.83 o 
 -28   2   7     3778.02     4575.68    350.17 o 
 -26   2   7     1594.67     1400.76     68.94 o 
 -24   2   7      314.85      271.88     34.52 o 
 -22   2   7      493.76      601.52     65.67 o 
 -20   2   7    12935.44    12119.05    200.10 o 
 -18   2   7       20.77       32.32     14.67 o 
 -16   2   7     2199.76     1992.63     83.68 o 
 -14   2   7    15006.92    14237.00    214.60 o 
 -12   2   7     1200.67     1338.85     42.63 o 
 -10   2   7     2838.33     2901.37     62.56 o 
  -8   2   7     7470.65     6928.74    114.00 o 
  -6   2   7    12241.90    11971.17    215.28 o 
  -4   2   7       50.03      138.05     11.91 o 
  -2   2   7      319.67      423.92     22.99 o 
   0   2   7     1713.21     2143.70     52.65 o 
   2   2   7      971.79     1233.59     57.50 o 
   4   2   7     3210.89     3063.18     69.31 o 
   6   2   7     2269.11     1894.23     56.00 o 
   8   2   7     3595.88     3439.80     94.23 o 
  10   2   7     1314.26     1527.74     71.10 o 
  12   2   7      276.89      211.17     42.26 o 
  14   2   7     1724.60     1441.14     75.45 o 
  16   2   7     2187.10     1954.33    115.24 o 
  18   2   7     1447.44     1424.05     95.97 o 
  20   2   7     1347.35     1364.07    105.06 o 
  22   2   7      166.22      115.62     74.43 o 
  24   2   7      501.23      519.57     58.21 o 
  26   2   7      978.91     1097.26    111.48 o 
 -35   3   7     1074.57      891.85    113.98 o 
 -33   3   7     2166.22     2136.59    155.31 o 
 -31   3   7     5689.20     6055.21    221.97 o 
 -29   3   7     5277.28     5021.83    226.37 o 
 -27   3   7     3543.14     3643.69    129.70 o 
 -25   3   7      253.77      299.13     37.23 o 
 -23   3   7     5605.94     5384.72    180.07 o 
 -21   3   7       37.38      -27.84     27.84 o 
 -19   3   7     8977.97     9157.71    176.25 o 
 -17   3   7    24183.60    21257.51    368.09 o 
 -15   3   7     1485.48     1344.24     54.10 o 
 -13   3   7    69481.02    67546.80    900.76 o 
 -11   3   7      769.20      638.04     29.95 o 
  -9   3   7    65534.89    71226.67    943.23 o 
  -7   3   7   105548.12   109401.45   1574.66 o 
  -5   3   7     1449.02     1397.43     43.60 o 
  -3   3   7    18188.16    19031.78    271.28 o 
  -1   3   7     2741.24     2583.35     65.67 o 
   1   3   7    11116.48    11015.75    170.42 o 
   3   3   7      113.91      313.30     30.26 o 
   5   3   7        8.54       13.07     15.59 o 
   7   3   7    17639.35    17594.87    298.04 o 
   9   3   7     1644.18     1611.69     70.67 o 
  11   3   7     3778.33     3706.08    107.37 o 
  13   3   7      261.01      160.90     43.76 o 
  15   3   7     2706.90     2343.35    134.35 o 
  17   3   7     8845.80     8368.68    225.65 o 
  19   3   7     2860.80     2707.29    128.20 o 
  21   3   7     2111.35     2266.60    130.67 o 
  23   3   7       11.93       38.17     65.22 o 
  25   3   7      270.48      355.02     48.90 o 
  27   3   7      400.33      413.67     62.80 o 
 -34   4   7      124.27      183.29     59.68 o 
 -32   4   7      190.28      120.91     37.30 o 
 -30   4   7      620.49     1045.05     70.12 o 
 -28   4   7      767.00      820.63    109.15 o 
 -26   4   7      110.00       52.48     27.60 o 
 -24   4   7     2710.03     2727.58    107.19 o 
 -22   4   7      288.62      864.97     63.41 o 
 -20   4   7     1063.10     1299.36    101.84 o 
 -18   4   7        0.19       -3.45     18.78 o 
 -16   4   7      615.58      800.32     58.40 o 
 -14   4   7     4039.11     4278.57     91.19 o 
 -12   4   7    11964.26    11659.53    184.22 o 
 -10   4   7    38239.30    38945.93    533.70 o 
  -8   4   7    11431.23    12236.35    239.61 o 
  -6   4   7    44966.47    49756.73    671.67 o 
  -4   4   7      423.08      547.17     29.44 o 
  -2   4   7     1785.82     1758.60     52.69 o 
   0   4   7     3570.78     3659.21     84.71 o 
   2   4   7    12457.30    12280.97    190.24 o 
   4   4   7    15514.62    15980.09    273.00 o 
   6   4   7      226.35      300.39     37.17 o 
   8   4   7     2697.38     2718.46    101.99 o 
  10   4   7     9425.81     9220.87    188.68 o 
  12   4   7       12.43      -31.21     34.21 o 
  14   4   7     6488.45     5929.11    177.95 o 
  16   4   7     1929.19     2007.37    110.61 o 
  18   4   7     1635.56     1791.00    105.86 o 
  20   4   7       12.19      -12.32     78.49 o 
  22   4   7      320.72      245.78     43.71 o 
  24   4   7     1504.20     1359.60    163.75 o 
  26   4   7      477.22      375.95     93.22 o 
 -33   5   7     2030.60     1724.83    214.64 o 
 -31   5   7     2800.46     2592.89    101.71 o 
 -29   5   7       57.88      395.54     45.93 o 
 -27   5   7     4838.26     4673.60    152.52 o 
 -25   5   7      826.95      767.47     72.21 o 
 -23   5   7     8459.49     8609.14    216.51 o 
 -21   5   7       57.57       62.78     20.59 o 
 -19   5   7    10656.82    10707.80    207.03 o 
 -17   5   7    16574.05    16315.67    282.80 o 
 -15   5   7      573.18      656.87     36.72 o 
 -13   5   7    30083.36    31385.37    442.05 o 
 -11   5   7     1222.49     1438.71     58.05 o 
  -9   5   7    22333.58    23393.99    424.57 o 
  -7   5   7    28648.27    30548.31    477.86 o 
  -5   5   7     3878.24     3655.87     90.70 o 
  -3   5   7     9579.40     9398.37    172.82 o 
  -1   5   7     3178.93     2983.33     80.85 o 
   1   5   7     8384.15     7792.94    168.55 o 
   3   5   7     8262.16     7570.01    153.59 o 
   5   5   7      763.62     1024.25     56.94 o 
   7   5   7    13499.83    13475.31    284.85 o 
   9   5   7      493.86      540.46     51.01 o 
  11   5   7     1499.14     1702.42     95.27 o 
  13   5   7       16.13      -39.85     39.85 o 
  15   5   7      109.98       -7.19     57.02 o 
  17   5   7     6693.57     5815.29    221.57 o 
  19   5   7       49.74       -1.71     52.01 o 
  21   5   7     1178.99     1193.53    121.61 o 
  23   5   7       40.49       37.50     32.76 o 
  25   5   7      406.79      389.55     94.80 o 
 -32   6   7     1015.47      746.58    158.83 o 
 -30   6   7     1030.46     1130.99     70.57 o 
 -28   6   7      133.02      229.20     28.57 o 
 -26   6   7     2975.18     2986.35    119.02 o 
 -24   6   7    13106.68    12754.50    293.15 o 
 -22   6   7     3545.69     4212.20    155.81 o 
 -20   6   7     1263.22     1425.57     95.97 o 
 -18   6   7        0.72       56.66     23.94 o 
 -16   6   7     1890.24     2039.87     76.11 o 
 -14   6   7        1.43       -9.08     25.75 o 
 -12   6   7    16433.64    16061.46    248.72 o 
 -10   6   7    16004.19    16704.13    277.05 o 
  -8   6   7     1902.78     1898.62     64.63 o 
  -6   6   7     8304.55     9301.41    160.44 o 
  -4   6   7      517.71      419.27     32.71 o 
  -2   6   7     3604.08     3713.58     86.04 o 
   0   6   7     7054.76     7194.43    131.11 o 
   2   6   7    20573.96    20284.59    300.59 o 
   4   6   7    10160.22    11092.57    241.82 o 
   6   6   7      234.88      292.34     40.62 o 
   8   6   7     9404.25     9359.90    225.38 o 
  10   6   7    23269.45    23798.55    466.57 o 
  12   6   7      344.42      195.73     55.00 o 
  14   6   7     4284.68     4114.74    152.10 o 
  16   6   7      817.41      814.07     80.29 o 
  18   6   7      251.64      250.68     42.36 o 
  20   6   7        6.24       45.80     41.90 o 
  22   6   7       13.32        3.05    105.99 o 
  24   6   7     2819.87     3033.56    323.83 o 
 -31   7   7      178.56      109.56     66.66 o 
 -29   7   7       48.57       42.52     51.28 o 
 -27   7   7       86.01       77.71     46.88 o 
 -25   7   7     4036.48     4368.63    147.58 o 
 -23   7   7    10133.19    10480.49    256.84 o 
 -21   7   7     3474.53     3770.90    132.52 o 
 -19   7   7    15458.39    15819.13    335.27 o 
 -17   7   7      874.87      953.33     55.89 o 
 -15   7   7     2161.24     1975.02     77.55 o 
 -13   7   7      100.18      108.20     43.14 o 
 -11   7   7     1349.68     1342.66     79.79 o 
  -9   7   7    13557.74    13840.54    224.53 o 
  -7   7   7      266.46      296.58     32.73 o 
  -5   7   7    36350.71    37717.96    531.39 o 
  -3   7   7     5233.97     5014.14    107.43 o 
  -1   7   7    22479.54    22763.98    337.28 o 
   1   7   7      490.90      386.93     34.33 o 
   3   7   7      777.95      828.48     55.44 o 
   5   7   7     3952.82     4315.02    138.37 o 
   7   7   7      100.83      142.05     45.79 o 
   9   7   7    10936.26    11410.92    269.90 o 
  11   7   7     3962.39     3723.99    143.94 o 
  13   7   7     1794.10     1844.50    107.57 o 
  15   7   7     2585.21     2406.63    130.40 o 
  17   7   7       93.05       47.30     32.72 o 
  19   7   7       18.72       25.53     52.06 o 
  21   7   7        4.03       10.82     65.20 o 
  23   7   7      640.99      655.41     63.91 o 
 -30   8   7      984.83      796.33    155.64 o 
 -28   8   7     4774.79     4898.56    314.78 o 
 -26   8   7     7796.43     8170.01    223.60 o 
 -24   8   7     5655.04     5459.01    171.09 o 
 -22   8   7     4042.23     3878.77    137.69 o 
 -20   8   7     4313.99     4510.32    149.27 o 
 -18   8   7     1374.05     1499.44     79.52 o 
 -16   8   7       69.81       42.19     51.10 o 
 -14   8   7      562.69      645.86     50.32 o 
 -12   8   7     2015.73     2281.54     95.66 o 
 -10   8   7     5816.92     6170.95    146.18 o 
  -8   8   7      322.97      382.58     40.65 o 
  -6   8   7    11050.33    11502.26    198.12 o 
  -4   8   7       10.37        6.70     17.29 o 
  -2   8   7     2893.02     2894.31     83.09 o 
   0   8   7     6989.48     7098.27    139.70 o 
   2   8   7      715.57      777.50     65.25 o 
   4   8   7     1281.77     1427.34     87.13 o 
   6   8   7     4459.08     4572.81    151.19 o 
   8   8   7    27465.60    27018.31    528.97 o 
  10   8   7     9540.26    10035.30    254.35 o 
  12   8   7     2553.70     2494.83    122.34 o 
  14   8   7     1871.56     1793.31     99.82 o 
  16   8   7     4085.05     4049.83    156.40 o 
  18   8   7      390.94      423.34     43.56 o 
  20   8   7      554.59      472.36     43.95 o 
  22   8   7        0.69      -33.87     33.87 o 
 -29   9   7      881.55     1151.56     60.73 o 
 -27   9   7      348.39      560.27     47.51 o 
 -25   9   7     3685.75     3837.86    207.81 o 
 -23   9   7        3.15       -9.04     41.35 o 
 -21   9   7       89.50       82.45     31.50 o 
 -19   9   7     1902.37     1948.00     93.41 o 
 -17   9   7      161.68      101.04     57.42 o 
 -15   9   7     2151.83     2027.39     98.72 o 
 -13   9   7       13.95      -38.00     61.67 o 
 -11   9   7    10043.81     9790.51    227.34 o 
  -9   9   7      707.82      780.54     52.13 o 
  -7   9   7     1545.58     1800.14     79.83 o 
  -5   9   7     1009.79     1190.40     64.33 o 
  -3   9   7      344.06      461.59     42.46 o 
  -1   9   7     1962.01     1998.90     83.12 o 
   1   9   7      170.21      198.13     51.28 o 
   3   9   7    10866.96    11465.31    302.65 o 
   5   9   7      263.35      344.00     56.16 o 
   7   9   7     2468.61     2564.45    117.88 o 
   9   9   7     6886.27     6648.51    197.51 o 
  11   9   7       33.61      -15.54     54.94 o 
  13   9   7        1.33       15.65     68.13 o 
  15   9   7      953.11      963.60    107.48 o 
  17   9   7      320.02      521.73     73.26 o 
  19   9   7       93.10       58.13     73.99 o 
 -26  10   7      290.02      223.46    124.23 o 
 -24  10   7     1604.62     1462.44     99.12 o 
 -22  10   7     1649.46     1278.86    275.18 o 
 -20  10   7     1219.00     1133.08     59.65 o 
 -18  10   7      178.46       63.93     94.02 o 
 -16  10   7      243.38      106.49     55.68 o 
 -14  10   7     1638.97     1555.69     89.37 o 
 -12  10   7     3018.26     3145.30    127.47 o 
 -10  10   7     4707.29     4620.39    132.76 o 
  -8  10   7     4832.56     4972.50    137.38 o 
  -6  10   7     5152.61     5615.41    142.80 o 
  -4  10   7      201.37      190.69     38.39 o 
  -2  10   7     1225.04     1313.00     76.40 o 
   0  10   7     9170.14     9136.38    229.36 o 
   2  10   7      373.82      519.65     50.96 o 
   4  10   7     7538.52     7451.97    209.37 o 
   6  10   7        8.83       31.80     33.70 o 
   8  10   7     1078.56     1146.84     73.97 o 
  10  10   7     2239.92     2198.65    106.25 o 
  12  10   7      109.84      -64.03     92.49 o 
  14  10   7     6194.53     5931.60    193.09 o 
  16  10   7     1414.53     1252.18     71.01 o 
  18  10   7     1710.54     1367.47     73.45 o 
 -23  11   7      343.46      526.51     70.27 o 
 -21  11   7      177.07       72.96     33.73 o 
 -19  11   7       63.69       43.78     22.58 o 
 -17  11   7     3249.03     2984.27    119.53 o 
 -15  11   7        1.51      -23.14     39.47 o 
 -13  11   7      237.71      568.21     65.13 o 
 -11  11   7     4105.56     4603.96    156.51 o 
  -9  11   7     2095.67     2200.76    141.91 o 
  -7  11   7     1890.25     1826.34     90.89 o 
  -5  11   7     2449.36     2491.23    105.10 o 
  -3  11   7      879.51      826.59     69.15 o 
  -1  11   7     2921.06     2972.43    137.68 o 
   1  11   7     3274.30     3442.56    150.23 o 
   3  11   7     5607.08     6113.83    291.41 o 
   5  11   7      243.02      173.73     31.88 o 
   7  11   7      352.38      344.10     46.15 o 
   9  11   7     3870.03     3475.15    137.11 o 
  11  11   7        1.59        3.47     42.76 o 
  13  11   7       71.62        5.14     98.11 o 
  15  11   7      977.43      921.85    105.68 o 
 -20  12   7        7.10      -23.13     46.13 o 
 -18  12   7      641.78      656.69     54.92 o 
 -16  12   7        6.63      -20.50     59.77 o 
 -14  12   7     1519.03     1499.01     88.64 o 
 -12  12   7     2637.88     2836.69    186.51 o 
 -10  12   7     6252.85     6301.53    240.96 o 
  -8  12   7     1767.86     1741.85     88.25 o 
  -6  12   7     3346.53     3483.88    129.09 o 
  -4  12   7      100.80      123.70     21.16 o 
  -2  12   7       16.50        5.39     50.32 o 
   0  12   7     3798.68     3983.88    164.21 o 
   2  12   7      909.80      934.97     65.97 o 
   4  12   7     3361.72     3575.33    159.59 o 
   6  12   7     1254.24     1407.65     98.90 o 
   8  12   7      163.81      244.61     60.80 o 
  10  12   7      894.55      793.41     52.01 o 
  12  12   7      166.66      152.98     32.44 o 
 -17  13   7      963.17      619.42    123.27 o 
 -15  13   7     1729.35     1676.16    108.48 o 
 -13  13   7      458.68      401.08     33.23 o 
 -11  13   7     2097.10     2362.93    158.53 o 
  -9  13   7     1394.03     1203.34     75.48 o 
  -7  13   7     8070.26     8119.82    290.50 o 
  -5  13   7     6132.61     6347.27    222.51 o 
  -3  13   7      425.71      397.75     39.85 o 
  -1  13   7      326.27      330.89     37.55 o 
   1  13   7     2211.64     2437.80    116.91 o 
   3  13   7      945.35      802.35    115.94 o 
   5  13   7      412.09      358.92     52.98 o 
   7  13   7      212.77      425.40     45.24 o 
  -8  14   7     1458.93     1360.21    126.89 o 
  -6  14   7     1186.65      573.52     50.75 o 
  -4  14   7      613.44      510.36     99.83 o 
  -2  14   7      169.85       66.44     34.31 o 
 -36   0   8     1214.39      994.78     71.06 o 
 -34   0   8      127.58       35.53     30.45 o 
 -32   0   8     1268.10     1182.71    205.55 o 
 -30   0   8     2799.89     3299.59    142.62 o 
 -28   0   8    12492.49    11717.83    487.24 o 
 -26   0   8       76.05      103.32     36.09 o 
 -24   0   8       27.84       -9.68     14.88 o 
 -22   0   8    67369.78    62822.46   1205.51 o 
 -20   0   8    11968.41    10999.69    261.23 o 
 -18   0   8     4287.37     4220.83    129.62 o 
 -16   0   8    64369.80    63052.20   1194.46 o 
 -14   0   8    38839.95    38898.67    748.56 o 
 -12   0   8    18952.74    18826.24    379.83 o 
 -10   0   8    58117.86    56901.99   1065.10 o 
  -8   0   8    50117.98    44093.65    986.58 o 
  -6   0   8     1067.17     2194.99     98.25 o 
  -4   0   8    58156.66    61662.29   1157.51 o 
  -2   0   8    37389.05    35083.64    671.07 o 
   0   0   8    17124.53    16954.52    346.08 o 
   2   0   8     1189.43     1883.64     74.97 o 
   4   0   8     9107.75     8276.77    196.99 o 
   6   0   8    35967.09    35168.71    688.38 o 
   8   0   8     2826.63     3112.39    111.17 o 
  10   0   8     2244.28     1863.80     89.10 o 
  12   0   8    11730.83    11428.43    272.87 o 
  14   0   8    20911.64    20948.63    608.08 o 
  16   0   8        4.62      -32.14     57.20 o 
  18   0   8      267.32      217.32     76.78 o 
  20   0   8     2442.26     2788.14    176.32 o 
  22   0   8     1832.92     2079.69    154.66 o 
  24   0   8      158.19     -152.26    152.26 o 
  26   0   8     4881.93     6004.23    385.73 o 
 -37   1   8        0.54      -28.71     28.71 o 
 -35   1   8      364.29      539.04     31.78 o 
 -33   1   8      194.38      118.47     41.46 o 
 -31   1   8     1509.81     2381.98    284.22 o 
 -29   1   8      274.97      189.57     54.64 o 
 -27   1   8     4219.39     4357.67    123.58 o 
 -25   1   8      670.63      724.86     50.59 o 
 -23   1   8     3087.89     3043.79     87.32 o 
 -21   1   8        2.47      138.82     51.48 o 
 -19   1   8     7003.17     6365.42    121.78 o 
 -17   1   8     5477.16     5157.12    103.31 o 
 -15   1   8      373.22      357.81     25.72 o 
 -13   1   8     7565.51     7465.96    125.66 o 
 -11   1   8     3760.51     3813.58     74.22 o 
  -9   1   8     2354.15     2140.08     59.47 o 
  -7   1   8    19466.33    20217.47    308.04 o 
  -5   1   8        3.29       50.75     32.23 o 
  -3   1   8    21552.33    22467.08    381.35 o 
  -1   1   8     1559.67     1908.64     50.24 o 
   1   1   8     6862.28     6401.29    111.35 o 
   3   1   8      267.07      139.06     20.48 o 
   5   1   8     5466.18     5695.02    107.73 o 
   7   1   8     2173.82     1931.58     61.04 o 
   9   1   8     1089.35     1272.19     54.16 o 
  11   1   8     2465.87     2506.53     73.87 o 
  13   1   8      271.02      187.80     41.49 o 
  15   1   8      714.54      640.81     70.55 o 
  17   1   8     1760.56     2050.73    107.25 o 
  19   1   8      375.45      469.25     63.05 o 
  21   1   8        4.59      -15.78     37.93 o 
  23   1   8        2.71      143.38     48.15 o 
  25   1   8        2.88      169.57     26.40 o 
 -36   2   8     2547.97     1984.77    159.88 o 
 -34   2   8      316.12      356.87     96.53 o 
 -32   2   8      325.26      331.84     93.94 o 
 -30   2   8     2803.29     3163.22    244.32 o 
 -28   2   8    10273.52    10426.52    248.58 o 
 -26   2   8      597.70      559.73     38.95 o 
 -24   2   8       77.17       88.91     16.71 o 
 -22   2   8    12198.05    11662.60    248.92 o 
 -20   2   8       53.59       34.56     16.26 o 
 -18   2   8     3494.56     3347.09     81.97 o 
 -16   2   8    40990.38    37420.07    515.44 o 
 -14   2   8     5456.06     4946.63     95.62 o 
 -12   2   8     1797.51     1426.82     44.12 o 
 -10   2   8      706.28      571.63     53.86 o 
  -8   2   8   124954.46   132830.91   1863.30 o 
  -6   2   8      122.99       58.29     18.78 o 
  -4   2   8     4577.34     4656.84     96.49 o 
  -2   2   8    58557.04    58406.06    775.54 o 
   0   2   8    19763.19    21194.76    300.28 o 
   2   2   8     4111.38     4186.21     83.94 o 
   4   2   8     2052.39     1531.15     51.10 o 
   6   2   8     9500.64     9615.56    158.61 o 
   8   2   8     3624.90     3316.57     94.88 o 
  10   2   8      906.34      977.27     61.03 o 
  12   2   8     3914.95     3927.93    115.03 o 
  14   2   8     4702.44     4573.81    178.23 o 
  16   2   8     1162.45      988.78     68.94 o 
  18   2   8     2444.39     2595.85    121.79 o 
  20   2   8      654.60      644.53     78.29 o 
  22   2   8      159.32      106.79     81.40 o 
  24   2   8        6.96        7.90     50.75 o 
  26   2   8      617.21      554.86    107.28 o 
 -35   3   8      187.15      730.86    208.09 o 
 -33   3   8      506.86      503.55     59.56 o 
 -31   3   8     1404.02     1644.04    211.83 o 
 -29   3   8      171.26      461.77     94.53 o 
 -27   3   8     1363.50     1151.77     95.97 o 
 -25   3   8      127.07      101.90     27.33 o 
 -23   3   8       74.63      121.36     27.87 o 
 -21   3   8      890.80      792.53     43.16 o 
 -19   3   8     6806.30     6479.85    126.43 o 
 -17   3   8     1530.30     1478.29     54.20 o 
 -15   3   8     4694.01     4439.67     92.64 o 
 -13   3   8     6300.95     6468.06    116.33 o 
 -11   3   8     3248.59     3167.28     70.35 o 
  -9   3   8      330.16      533.82     34.96 o 
  -7   3   8     4391.88     4399.91     86.53 o 
  -5   3   8    44309.95    45311.60    765.68 o 
  -3   3   8     4509.98     4844.95    108.33 o 
  -1   3   8     1124.99     1222.86     44.27 o 
   1   3   8      568.11      475.73     32.13 o 
   3   3   8     6531.74     6841.32    132.11 o 
   5   3   8       58.55       37.04     20.28 o 
   7   3   8     3642.97     3635.86     99.66 o 
   9   3   8     2861.79     2905.18     92.49 o 
  11   3   8     3243.86     2957.97    110.54 o 
  13   3   8        8.90      -32.30     32.30 o 
  15   3   8     5833.19     5209.17    217.41 o 
  17   3   8      584.18      552.79    123.07 o 
  19   3   8     1866.06     2106.91    128.14 o 
  21   3   8      550.45      398.40     82.56 o 
  23   3   8       16.56        0.93     83.96 o 
  25   3   8       55.86       -4.23     71.98 o 
 -34   4   8     1020.55      548.15     50.75 o 
 -32   4   8      122.81      491.62     42.03 o 
 -30   4   8     3767.73     3727.40    146.51 o 
 -28   4   8     1990.76     1740.69    108.47 o 
 -26   4   8      204.74      242.08     31.85 o 
 -24   4   8      664.37      583.28     46.11 o 
 -22   4   8    12172.35    11859.46    236.48 o 
 -20   4   8    14176.23    13433.56    240.89 o 
 -18   4   8     5292.61     4996.33    114.60 o 
 -16   4   8    56419.86    54368.33    739.37 o 
 -14   4   8     1834.52     1710.80     55.86 o 
 -12   4   8    28165.11    27462.46    388.22 o 
 -10   4   8     7053.31     6596.55    118.76 o 
  -8   4   8    17845.97    19608.72    286.39 o 
  -6   4   8    13978.79    14464.09    219.13 o 
  -4   4   8    20627.21    22517.21    322.56 o 
  -2   4   8    42930.66    41891.73    571.33 o 
   0   4   8     3176.95     3088.18     79.79 o 
   2   4   8     9968.88     9753.65    160.90 o 
   4   4   8    21453.69    21078.30    348.44 o 
   6   4   8      100.28      219.60     34.59 o 
   8   4   8     9533.43     8971.45    210.33 o 
  10   4   8      487.87      617.26     53.04 o 
  12   4   8     1413.39     1530.89     79.01 o 
  14   4   8      487.26      268.87    131.86 o 
  16   4   8      616.09      613.35     72.77 o 
  18   4   8     6081.14     5745.85    263.59 o 
  20   4   8      190.93      201.37     54.22 o 
  22   4   8      704.79      581.04     50.53 o 
  24   4   8        4.25       24.53     93.90 o 
 -35   5   8      717.80     1294.02    158.35 o 
 -33   5   8      242.46      505.68    122.88 o 
 -31   5   8      418.43      380.73     31.32 o 
 -29   5   8     2445.79     2507.82    100.64 o 
 -27   5   8     1695.03     1652.85     82.33 o 
 -25   5   8      335.08      443.89     40.70 o 
 -23   5   8     9706.59     9566.87    229.83 o 
 -21   5   8       75.97      210.22     50.46 o 
 -19   5   8     3907.35     4033.87    108.95 o 
 -17   5   8      318.69      483.53     49.13 o 
 -15   5   8     2797.95     2627.43    100.15 o 
 -13   5   8    12447.12    12843.81    225.28 o 
 -11   5   8    18634.55    19156.11    286.94 o 
  -9   5   8    21958.43    21954.31    354.28 o 
  -7   5   8     7156.74     6626.80    123.78 o 
  -5   5   8     5080.05     5667.36    110.31 o 
  -3   5   8     1337.74     1289.04     52.58 o 
  -1   5   8    41244.40    42372.15    582.82 o 
   1   5   8     9422.91    10191.23    169.64 o 
   3   5   8    20046.48    20181.69    338.01 o 
   5   5   8     1856.64     1906.85     73.97 o 
   7   5   8     7368.88     7778.17    166.96 o 
   9   5   8     2491.89     2706.24     93.25 o 
  11   5   8     4216.62     4204.29    143.86 o 
  13   5   8     1820.61     1540.29     96.26 o 
  15   5   8     4973.95     4781.68    165.23 o 
  17   5   8        1.01       25.01     82.05 o 
  19   5   8       52.86       64.03     69.84 o 
  21   5   8     1253.24     1154.78    178.82 o 
  23   5   8      383.21      453.91     54.09 o 
 -34   6   8      452.02      783.98    172.56 o 
 -32   6   8      849.21      976.31    213.70 o 
 -30   6   8     1731.95     1819.85    160.83 o 
 -28   6   8     1385.15     1270.68     93.77 o 
 -26   6   8      420.97      640.02     61.54 o 
 -24   6   8     1526.20     1827.35    142.85 o 
 -22   6   8    18982.70    18790.75    385.62 o 
 -20   6   8       59.31       60.41     36.19 o 
 -18   6   8     2835.37     2770.25     89.97 o 
 -16   6   8     7162.64     7301.97    157.56 o 
 -14   6   8      251.94      285.41     32.33 o 
 -12   6   8      464.61      503.35     36.57 o 
 -10   6   8     6153.30     5938.85    133.61 o 
  -8   6   8    47676.96    49466.09    680.19 o 
  -6   6   8      154.87      178.81     25.05 o 
  -4   6   8    24692.33    24081.52    351.61 o 
  -2   6   8    18300.57    18563.21    280.61 o 
   0   6   8      581.24      771.66     41.87 o 
   2   6   8     1533.73     1789.54     62.65 o 
   4   6   8     1814.60     1701.66     71.06 o 
   6   6   8     3929.64     3783.68    109.89 o 
   8   6   8      310.95      529.34    113.25 o 
  10   6   8     3465.57     3405.56    130.13 o 
  12   6   8     6249.14     5602.18    175.72 o 
  14   6   8        0.02      -40.19     40.19 o 
  16   6   8      721.57      653.04     68.38 o 
  18   6   8      968.78      866.04     82.58 o 
  20   6   8       31.95      -29.65     29.65 o 
  22   6   8      340.23      420.46     82.73 o 
 -31   7   8        4.23      -77.82    110.97 o 
 -29   7   8      426.62      325.49     42.77 o 
 -27   7   8      104.65      124.85     27.84 o 
 -25   7   8     6159.52     6396.96    184.45 o 
 -23   7   8    11218.42    11236.22    267.61 o 
 -21   7   8     7107.37     7915.51    207.89 o 
 -19   7   8      390.96      488.94     36.54 o 
 -17   7   8     6681.10     6673.77    153.37 o 
 -15   7   8     2754.85     2739.52     90.98 o 
 -13   7   8      116.84      102.47     45.25 o 
 -11   7   8     6301.08     6200.26    162.23 o 
  -9   7   8      789.19      832.95     45.33 o 
  -7   7   8     1786.98     1836.30     68.06 o 
  -5   7   8       27.95       40.86     34.87 o 
  -3   7   8      495.92      441.12     34.32 o 
  -1   7   8     2088.39     2315.26     72.51 o 
   1   7   8      149.83      150.34     30.26 o 
   3   7   8     1672.89     1724.23     73.71 o 
   5   7   8     1781.82     1785.03     89.43 o 
   7   7   8     2042.79     1920.75     98.72 o 
   9   7   8    12313.34    12130.59    282.66 o 
  11   7   8     5609.84     5363.22    171.44 o 
  13   7   8        4.84      -28.85     47.62 o 
  15   7   8     5686.43     5893.19    187.47 o 
  17   7   8      168.01      109.86     40.29 o 
  19   7   8        4.22      -28.23     28.23 o 
  21   7   8      607.12      508.00     63.60 o 
 -30   8   8      774.02      747.90    127.58 o 
 -28   8   8     1624.09     1709.94    110.17 o 
 -26   8   8       62.29      154.37     44.96 o 
 -24   8   8     2335.67     2359.55    141.54 o 
 -22   8   8     5035.69     5027.84    156.81 o 
 -20   8   8       20.33      -28.68     28.68 o 
 -18   8   8      871.31     1127.79     69.18 o 
 -16   8   8      846.00     1024.15     56.04 o 
 -14   8   8     5876.58     5767.64    156.01 o 
 -12   8   8       31.94        6.04     44.48 o 
 -10   8   8     7157.28     6937.80    158.89 o 
  -8   8   8     5670.58     5958.79    150.21 o 
  -6   8   8      738.31      896.18     48.83 o 
  -4   8   8     5969.23     5962.18    126.52 o 
  -2   8   8       52.46       49.79     18.91 o 
   0   8   8      316.63      327.95     33.76 o 
   2   8   8     1899.55     1732.53     93.77 o 
   4   8   8     3823.35     4068.18    138.71 o 
   6   8   8     8892.18     9171.00    233.22 o 
   8   8   8      102.46      216.07     45.78 o 
  10   8   8     5999.73     5529.19    176.65 o 
  12   8   8     2231.94     2004.26    103.46 o 
  14   8   8      172.20      175.75     55.13 o 
  16   8   8      115.67       59.03     56.98 o 
  18   8   8      246.10      169.82     51.22 o 
  20   8   8      720.67      635.99    125.27 o 
 -29   9   8      633.49      531.30     51.54 o 
 -27   9   8     1572.96     1600.88    126.31 o 
 -25   9   8     3258.75     3568.80    167.53 o 
 -23   9   8     1418.18     1349.89     97.01 o 
 -21   9   8     1772.19     1718.77    109.15 o 
 -19   9   8     8244.44     7983.45    213.80 o 
 -17   9   8     5996.50     5530.35    168.64 o 
 -15   9   8       61.08      -11.23     23.96 o 
 -13   9   8      148.87      169.30     51.59 o 
 -11   9   8      150.17      208.83     29.18 o 
  -9   9   8     3577.14     3330.09    107.85 o 
  -7   9   8     5807.42     5972.79    146.70 o 
  -5   9   8     2329.23     2442.50     79.84 o 
  -3   9   8     1956.14     1901.88     70.97 o 
  -1   9   8     1355.17     1446.75     82.85 o 
   1   9   8     5986.30     6010.57    201.46 o 
   3   9   8      673.08      644.45     86.44 o 
   5   9   8      241.56      274.74     47.11 o 
   7   9   8     1211.86     1141.60     78.39 o 
   9   9   8     5940.61     6161.36    187.37 o 
  11   9   8      459.06      346.27     46.23 o 
  13   9   8       33.38      -26.40     52.45 o 
  15   9   8     7172.08     7210.17    220.27 o 
  17   9   8      427.56      249.20     43.37 o 
  19   9   8      222.09      173.57     43.51 o 
 -26  10   8      927.10      900.50     64.56 o 
 -24  10   8      728.90      718.24     48.03 o 
 -22  10   8      376.63      224.17     38.48 o 
 -20  10   8     1947.41     1903.02    117.81 o 
 -18  10   8        8.86       31.14     57.58 o 
 -16  10   8     1072.23      885.78     57.84 o 
 -14  10   8     1617.05     1714.29     79.95 o 
 -12  10   8      103.84       18.18     57.87 o 
 -10  10   8     2925.88     3055.56    105.85 o 
  -8  10   8      197.12      261.26     33.23 o 
  -6  10   8      249.54      174.32     30.28 o 
  -4  10   8      363.03      444.04     44.79 o 
  -2  10   8     1672.20     1597.40     95.54 o 
   0  10   8     1811.53     1785.59     93.19 o 
   2  10   8      568.30      542.26     59.18 o 
   4  10   8     4003.33     3918.89    144.71 o 
   6  10   8      249.47      228.32     34.97 o 
   8  10   8        6.87       49.45     32.97 o 
  10  10   8      927.51      821.81     68.25 o 
  12  10   8      246.84      231.24     43.31 o 
  14  10   8      946.91     1075.07    141.12 o 
  16  10   8       16.78      109.60     38.97 o 
 -23  11   8      831.39      551.15    108.16 o 
 -21  11   8      214.13      198.22     44.33 o 
 -19  11   8      536.07      499.44     56.71 o 
 -17  11   8      149.48      -80.28    121.81 o 
 -15  11   8        3.38      -34.00     69.59 o 
 -13  11   8     3162.33     3160.69    140.65 o 
 -11  11   8      335.43      275.96     29.53 o 
  -9  11   8      799.61      748.66     54.96 o 
  -7  11   8     6479.90     6413.58    180.30 o 
  -5  11   8     5310.95     5604.96    165.66 o 
  -3  11   8        0.94        5.75     42.03 o 
  -1  11   8      325.46      330.51     47.31 o 
   1  11   8     6128.22     6387.53    256.13 o 
   3  11   8     1071.23     1045.13     71.67 o 
   5  11   8      640.98      541.91     68.46 o 
   7  11   8      148.02      106.27     50.17 o 
   9  11   8     1044.13     1032.85     60.45 o 
  11  11   8      110.55      201.62     57.87 o 
  13  11   8      338.36      422.29     79.85 o 
 -20  12   8      808.50      732.52     63.01 o 
 -18  12   8     1155.11     1178.97    106.12 o 
 -16  12   8     2847.98     2880.77    150.23 o 
 -14  12   8      519.44      375.22     53.88 o 
 -12  12   8      304.62      440.76     56.28 o 
 -10  12   8      603.81      409.18     48.91 o 
  -8  12   8      750.35      718.56     50.25 o 
  -6  12   8     7578.12     8080.83    254.90 o 
  -4  12   8     2472.68     2291.16    114.90 o 
  -2  12   8     1098.20      978.89     67.59 o 
   0  12   8     4073.74     4182.83    167.72 o 
   2  12   8     1384.39     1561.67    116.87 o 
   4  12   8      533.94      554.41     58.34 o 
   6  12   8      431.15      401.38     35.16 o 
   8  12   8      373.07      452.61     69.59 o 
  10  12   8      567.95      507.33     56.41 o 
 -15  13   8      930.40      718.11     66.22 o 
 -13  13   8      245.77      195.26     34.54 o 
 -11  13   8     2351.00     2050.89    195.40 o 
  -9  13   8     1308.10     1282.45    111.66 o 
  -7  13   8        1.50       98.46     38.93 o 
  -5  13   8      711.42      639.45     78.97 o 
  -3  13   8      247.57      289.41     59.45 o 
  -1  13   8     2764.13     2431.01    139.99 o 
   1  13   8     1295.83     1184.03     74.84 o 
   3  13   8     1540.12     1177.62    131.56 o 
   5  13   8       40.82      219.99     55.98 o 
 -37   1   9       24.59      111.66     35.53 o 
 -35   1   9     2549.42     1959.90    291.84 o 
 -33   1   9       19.37      134.07     88.82 o 
 -31   1   9    11150.95    11955.69    277.17 o 
 -29   1   9      953.42     1227.34     94.82 o 
 -27   1   9     1398.23     1484.56     64.13 o 
 -25   1   9     4194.36     4194.74    105.11 o 
 -23   1   9      206.49      191.68     25.69 o 
 -21   1   9    40487.75    37673.57    530.27 o 
 -19   1   9     3368.56     3060.96     77.41 o 
 -17   1   9    28101.02    26376.99    376.83 o 
 -15   1   9    79569.55    76534.98   1015.02 o 
 -13   1   9    13872.62    12501.62    190.75 o 
 -11   1   9    32762.85    31261.07    465.64 o 
  -9   1   9     7970.96     7334.74    134.66 o 
  -7   1   9    72403.70    70400.70   1004.88 o 
  -5   1   9    53061.39    57710.43    921.10 o 
  -3   1   9    17541.12    18563.31    288.87 o 
  -1   1   9    22006.46    19842.83    307.35 o 
   1   1   9     9672.63    10669.06    183.53 o 
   3   1   9     7477.86     6102.07    112.46 o 
   5   1   9    16130.72    15930.15    253.84 o 
   7   1   9    11066.78    10192.65    170.39 o 
   9   1   9     1296.89     1374.99     57.32 o 
  11   1   9     5224.07     5129.20    130.35 o 
  13   1   9     4296.80     4592.51    126.44 o 
  15   1   9     2531.77     2566.37    118.86 o 
  17   1   9      510.81      617.49     70.02 o 
  19   1   9      699.96      729.38     69.61 o 
  21   1   9      440.78      336.39     58.61 o 
  23   1   9     1348.06     1372.41     89.64 o 
  25   1   9      132.67      146.83     25.04 o 
 -36   2   9      399.17      224.17     34.87 o 
 -34   2   9       97.94      370.69    137.53 o 
 -32   2   9     1025.26      754.67    138.46 o 
 -30   2   9     4578.49     5955.04    480.08 o 
 -28   2   9      384.49      365.34     81.37 o 
 -26   2   9      182.30       57.78     27.60 o 
 -24   2   9       17.89       -2.90     15.40 o 
 -22   2   9     3090.54     2865.00     82.15 o 
 -20   2   9     2306.64     2270.36     67.99 o 
 -18   2   9    10837.64     9901.23    167.24 o 
 -16   2   9    15960.70    15420.21    234.98 o 
 -14   2   9       71.28       27.91      7.94 o 
 -12   2   9       70.89       79.03     19.96 o 
 -10   2   9     1962.82     1834.91     60.52 o 
  -8   2   9     4887.36     5253.92    108.43 o 
  -6   2   9     6909.78     7016.52    131.48 o 
  -4   2   9     2776.94     2385.98     58.65 o 
  -2   2   9      955.20     1067.75     39.40 o 
   0   2   9      212.37      211.71     27.13 o 
   2   2   9     1981.88     2472.12     63.60 o 
   4   2   9     7506.43     7449.31    132.00 o 
   6   2   9        3.15       -6.59     20.05 o 
   8   2   9     1439.97     1484.95     56.30 o 
  10   2   9      917.68     1061.82     65.58 o 
  12   2   9     4545.04     4316.35    123.53 o 
  14   2   9     3253.02     3202.14    108.54 o 
  16   2   9      580.63      604.48     70.33 o 
  18   2   9      277.62      270.10     66.98 o 
  20   2   9      122.89      184.28     66.16 o 
  22   2   9       40.76      -16.92     29.86 o 
  24   2   9        6.55       13.35     80.91 o 
 -35   3   9     1598.33     1044.34    421.26 o 
 -33   3   9       42.55      193.20    104.22 o 
 -31   3   9     2784.51     2769.78    105.00 o 
 -29   3   9     3393.41     3400.29    123.49 o 
 -27   3   9     1437.05     1694.15     80.12 o 
 -25   3   9      207.41      236.93     36.63 o 
 -23   3   9     3637.31     3778.32     96.39 o 
 -21   3   9     4440.64     4390.07    101.86 o 
 -19   3   9    21900.17    21143.12    316.44 o 
 -17   3   9     4094.24     3688.05     85.57 o 
 -15   3   9    31089.34    28524.20    403.97 o 
 -13   3   9     9932.37     9441.06    155.69 o 
 -11   3   9     3149.30     2826.52     65.69 o 
  -9   3   9    21231.01    20891.86    300.47 o 
  -7   3   9    35028.48    34582.85    477.01 o 
  -5   3   9        9.09       31.94     11.35 o 
  -3   3   9    13727.12    14594.40    219.90 o 
  -1   3   9    72900.48    70838.89    938.88 o 
   1   3   9       72.99      -11.86     22.84 o 
   3   3   9       66.99       28.78     16.45 o 
   5   3   9    31079.97    31513.88    500.10 o 
   7   3   9      163.88      148.49     32.19 o 
   9   3   9        7.21      -16.83     27.20 o 
  11   3   9     1266.46     1199.18     68.40 o 
  13   3   9     2873.96     2652.92    114.55 o 
  15   3   9       13.86      -36.42     36.42 o 
  17   3   9      690.32      700.19     88.58 o 
  19   3   9     4586.16     4902.30    200.62 o 
  21   3   9        3.25       26.47     79.89 o 
  23   3   9        8.51      -25.34     51.45 o 
 -36   4   9       20.90       -1.10     60.75 o 
 -34   4   9      869.48      746.53    314.68 o 
 -32   4   9     3123.03     3114.51    214.56 o 
 -30   4   9       11.64      108.29     55.91 o 
 -28   4   9       35.66        1.30     17.62 o 
 -26   4   9     4396.75     4269.79    167.76 o 
 -24   4   9     4145.69     3909.91    111.86 o 
 -22   4   9       70.56      161.71     81.21 o 
 -20   4   9      778.13      837.52     41.75 o 
 -18   4   9       56.20      130.36     15.80 o 
 -16   4   9     1071.37     1114.69     44.31 o 
 -14   4   9     6566.83     6149.56    117.17 o 
 -12   4   9     2036.43     2125.66     59.17 o 
 -10   4   9     1814.28     1933.32     55.65 o 
  -8   4   9      236.93      203.73     16.73 o 
  -6   4   9     3413.79     3743.94     81.84 o 
  -4   4   9      366.81      352.32     27.86 o 
  -2   4   9     1635.20     1811.01     64.09 o 
   0   4   9    42777.99    43003.44    589.11 o 
   2   4   9     6892.91     6608.64    122.51 o 
   4   4   9      135.65      105.49     24.65 o 
   6   4   9     3294.90     3426.19     99.28 o 
   8   4   9     1457.93     1681.16     82.76 o 
  10   4   9      222.85      221.79     41.11 o 
  12   4   9     1747.84     1826.39     90.07 o 
  14   4   9      635.78      567.37     68.57 o 
  16   4   9     2960.53     2706.60    163.69 o 
  18   4   9       17.64      -25.62     46.82 o 
  20   4   9      104.61      134.63     43.63 o 
  22   4   9      972.60      922.86     90.71 o 
  24   4   9      242.54      112.97     50.75 o 
 -35   5   9     2571.61     1751.16    538.00 o 
 -33   5   9      861.87     1433.01    378.81 o 
 -31   5   9       24.51      324.83     45.68 o 
 -29   5   9     1196.15     1251.67     91.38 o 
 -27   5   9      762.90      706.65    115.75 o 
 -25   5   9     3958.56     3988.28    131.86 o 
 -23   5   9     1305.38     1462.53     64.77 o 
 -21   5   9     4914.07     5051.54    126.99 o 
 -19   5   9    11538.75    11813.25    249.98 o 
 -17   5   9     1655.03     1414.18     57.58 o 
 -15   5   9    29898.98    28884.40    414.87 o 
 -13   5   9     7783.01     7521.30    138.50 o 
 -11   5   9      121.44      178.57     27.75 o 
  -9   5   9     1773.53     1968.04     61.07 o 
  -7   5   9    20339.38    20284.11    301.43 o 
  -5   5   9     7537.07     7023.18    129.59 o 
  -3   5   9     6403.20     7155.25    142.24 o 
  -1   5   9    47621.98    45645.93    805.72 o 
   1   5   9      830.96      919.76     46.13 o 
   3   5   9     1180.32     1368.68     53.68 o 
   5   5   9     5420.64     5405.43    129.76 o 
   7   5   9      601.71      640.88     48.06 o 
   9   5   9     1276.23     1385.24     71.22 o 
  11   5   9      456.25      498.60     59.11 o 
  13   5   9     7129.70     6422.29    190.28 o 
  15   5   9      858.06      731.30    114.41 o 
  17   5   9      156.96      121.61     61.67 o 
  19   5   9     1213.38     1162.38     85.68 o 
  21   5   9      151.63       39.88     32.99 o 
  23   5   9      282.43      299.67     39.50 o 
 -34   6   9     1531.28     1217.00    344.79 o 
 -32   6   9     2945.09     2831.56    201.10 o 
 -30   6   9      824.83      723.95     51.93 o 
 -28   6   9       60.28        1.28     48.75 o 
 -26   6   9     5961.40     5481.04    199.99 o 
 -24   6   9     4504.57     4796.25    146.51 o 
 -22   6   9    10744.50    10353.06    243.71 o 
 -20   6   9     1183.56     1270.31     59.20 o 
 -18   6   9       53.70       73.19     27.03 o 
 -16   6   9     1000.53     1033.21     61.12 o 
 -14   6   9     8961.09     8753.76    177.92 o 
 -12   6   9    12284.39    12177.04    202.69 o 
 -10   6   9       10.95        2.03     37.62 o 
  -8   6   9      199.28      258.62     42.09 o 
  -6   6   9      530.20      718.35     41.89 o 
  -4   6   9     1961.21     2078.71     73.62 o 
  -2   6   9        3.42       -1.37     19.15 o 
   0   6   9    28572.58    29382.60    422.94 o 
   2   6   9     1657.78     1928.07     74.78 o 
   4   6   9       92.38      115.48     27.30 o 
   6   6   9      832.09     1138.43     65.12 o 
   8   6   9     3804.13     3823.43    133.64 o 
  10   6   9      448.57      381.56     57.00 o 
  12   6   9      227.12      132.84     41.66 o 
  14   6   9     2881.08     2906.63    127.02 o 
  16   6   9     3204.17     3009.35    129.65 o 
  18   6   9      110.10       -8.32     26.90 o 
  20   6   9     1178.53     1108.35     95.42 o 
  22   6   9     2499.24     2467.40    238.24 o 
 -33   7   9      341.70      362.86    172.87 o 
 -31   7   9      619.47      644.79     68.24 o 
 -29   7   9       24.68       26.01     43.22 o 
 -27   7   9     2090.75     2386.06    218.78 o 
 -25   7   9     4008.25     4247.36    174.45 o 
 -23   7   9      519.11      545.19     44.56 o 
 -21   7   9    10704.46    10150.14    242.36 o 
 -19   7   9      307.42      302.20     32.95 o 
 -17   7   9       29.93      144.84     46.86 o 
 -15   7   9      527.07      553.08     39.16 o 
 -13   7   9     2660.48     2351.06     84.71 o 
 -11   7   9     7230.23     7215.73    187.10 o 
  -9   7   9       12.87      -21.89     29.22 o 
  -7   7   9    30496.93    31682.72    460.39 o 
  -5   7   9     4368.10     4712.21    107.16 o 
  -3   7   9     5183.32     5430.75    116.37 o 
  -1   7   9     8147.39     8104.89    150.95 o 
   1   7   9       32.00       -1.92     42.83 o 
   3   7   9     1266.96     1222.61     63.77 o 
   5   7   9       79.35      146.99     36.63 o 
   7   7   9    11048.48    11192.31    265.04 o 
   9   7   9     2228.63     2418.53    111.18 o 
  11   7   9     1596.80     1391.22     85.76 o 
  13   7   9     3844.37     3852.04    153.11 o 
  15   7   9       73.64       80.69     51.13 o 
  17   7   9        9.67      -46.06     48.35 o 
  19   7   9      260.47      214.73     27.24 o 
  21   7   9      100.09      -53.88    111.71 o 
 -30   8   9       56.22      313.01    149.73 o 
 -28   8   9      292.07      339.82     77.81 o 
 -26   8   9      376.14      450.83     42.88 o 
 -24   8   9     2315.58     2178.72    149.22 o 
 -22   8   9     2700.29     2621.32    137.23 o 
 -20   8   9      509.01      340.15     70.30 o 
 -18   8   9    21274.81    20984.04    367.02 o 
 -16   8   9    22564.01    22445.20    387.11 o 
 -14   8   9     1703.06     1622.26     73.10 o 
 -12   8   9        8.66        0.37     51.39 o 
 -10   8   9     2307.97     2360.33     88.16 o 
  -8   8   9     4833.92     4833.19    113.44 o 
  -6   8   9      647.67      717.36     44.17 o 
  -4   8   9       58.52       89.68     17.67 o 
  -2   8   9       83.15       49.04     34.62 o 
   0   8   9      141.24       38.73     54.17 o 
   2   8   9      340.38      251.78     37.36 o 
   4   8   9      335.39      353.86     63.00 o 
   6   8   9     3522.61     3944.76    141.95 o 
   8   8   9        2.23       97.95     33.70 o 
  10   8   9     9169.97     9249.90    242.86 o 
  12   8   9      226.79      227.94     87.91 o 
  14   8   9      461.24      360.34     55.68 o 
  16   8   9     3878.00     3985.55    151.33 o 
  18   8   9      157.07     -105.93    105.93 o 
 -29   9   9      970.49      983.92     61.05 o 
 -27   9   9     1914.09     2018.46    115.11 o 
 -25   9   9      221.32      266.36     66.37 o 
 -23   9   9      824.38      917.87     73.05 o 
 -21   9   9      171.22      148.27     33.48 o 
 -19   9   9      621.10      623.19     76.31 o 
 -17   9   9       31.27      236.97     36.89 o 
 -15   9   9      102.14       87.44     23.46 o 
 -13   9   9     8005.07     8187.24    189.37 o 
 -11   9   9      969.67      919.39     54.57 o 
  -9   9   9     2044.92     2322.08     90.45 o 
  -7   9   9     1763.66     1850.18     77.83 o 
  -5   9   9       20.84       14.29     33.02 o 
  -3   9   9       66.95       33.17     25.75 o 
  -1   9   9      619.92      615.91     51.69 o 
   1   9   9     5201.00     5357.73    184.02 o 
   3   9   9      641.28      603.65     59.43 o 
   5   9   9     4609.56     4630.48    154.73 o 
   7   9   9     2439.61     2575.53    113.88 o 
   9   9   9      246.88      176.08     39.56 o 
  11   9   9       83.34      106.71     23.67 o 
  13   9   9      608.25      435.09     46.98 o 
  15   9   9       69.92      -23.78     61.83 o 
  17   9   9      153.92       89.30     34.43 o 
 -26  10   9        5.47       97.53     76.30 o 
 -24  10   9     1563.18     1331.49    162.29 o 
 -22  10   9       82.58       39.64     29.19 o 
 -20  10   9       65.51       22.15     98.86 o 
 -18  10   9     6201.88     5524.19    210.47 o 
 -16  10   9      635.72      580.94     72.99 o 
 -14  10   9      343.27      220.54     52.96 o 
 -12  10   9     1411.95     1439.83     90.84 o 
 -10  10   9     2149.99     2222.82     88.84 o 
  -8  10   9      142.06       91.35     18.54 o 
  -6  10   9     2114.30     2119.28     93.31 o 
  -4  10   9     2584.27     2932.06    111.94 o 
  -2  10   9        0.15       10.52     36.63 o 
   0  10   9     2374.15     2238.51    113.60 o 
   2  10   9     3250.93     3425.72    134.12 o 
   4  10   9       96.25       81.65     26.81 o 
   6  10   9      445.14      536.82     46.98 o 
   8  10   9      344.67      392.68     41.13 o 
  10  10   9     1109.70     1157.90     64.76 o 
  12  10   9      867.36      922.42     54.21 o 
  14  10   9     1048.95     1139.78     91.57 o 
 -23  11   9        7.54      -25.46    114.20 o 
 -21  11   9      131.70        6.92    114.41 o 
 -19  11   9     1941.09     1701.62    111.41 o 
 -17  11   9      717.11      511.72     74.05 o 
 -15  11   9      839.20      703.16     71.52 o 
 -13  11   9      761.79      980.04     80.58 o 
 -11  11   9      337.52      252.27     72.52 o 
  -9  11   9      183.66      201.39     89.51 o 
  -7  11   9       20.06       24.55     33.94 o 
  -5  11   9     4378.75     4451.50    167.04 o 
  -3  11   9       19.08       66.91    172.56 o 
  -1  11   9       86.29       79.68     43.90 o 
   1  11   9     6760.20     6591.36    314.68 o 
   3  11   9      139.40      342.74     38.23 o 
   5  11   9      161.30      121.51     27.05 o 
   7  11   9     2339.86     2208.86    100.70 o 
   9  11   9      151.30      131.98     72.97 o 
  11  11   9       11.54        0.11     25.84 o 
  13  11   9      187.91      209.62     77.40 o 
 -20  12   9        6.82       -2.69    117.87 o 
 -18  12   9       43.90      104.65     40.22 o 
 -16  12   9       37.86       16.45     96.10 o 
 -14  12   9      409.24      310.31     41.95 o 
 -12  12   9     1972.91     2083.26    142.68 o 
 -10  12   9      672.11      630.07     63.75 o 
  -8  12   9     1143.61      994.24     83.45 o 
  -6  12   9      786.07      691.87    197.94 o 
  -4  12   9      573.44      566.05     74.44 o 
  -2  12   9      538.63      517.28     81.45 o 
   0  12   9     5113.70     5106.43    222.42 o 
   2  12   9     2052.73     1906.62    101.72 o 
   4  12   9      404.08      391.39     41.81 o 
   6  12   9      155.16      214.00     52.32 o 
   8  12   9      601.74      709.54     42.75 o 
 -15  13   9     1020.78     1086.72     79.41 o 
 -13  13   9       98.25      240.31     68.52 o 
 -11  13   9       17.25      131.93     34.39 o 
  -9  13   9      654.38      617.02     57.43 o 
  -7  13   9        8.56       40.11     40.60 o 
  -5  13   9     6312.00     6225.82    273.13 o 
  -3  13   9     2522.25     2729.09    173.81 o 
  -1  13   9       89.39      162.41    137.04 o 
   1  13   9     2430.06     2271.05    179.01 o 
   3  13   9      230.93      247.77     70.51 o 
 -34   0  10     2228.62     1441.42     96.43 o 
 -32   0  10       40.96       50.75    142.11 o 
 -30   0  10    18280.38    18814.37    454.65 o 
 -28   0  10      314.58      303.98     41.17 o 
 -26   0  10      533.29      442.24    103.92 o 
 -24   0  10    12241.77    11460.63    282.03 o 
 -22   0  10     2120.68     2013.11     93.45 o 
 -20   0  10     3363.86     2768.70    104.06 o 
 -18   0  10     4071.63     3849.99    120.96 o 
 -16   0  10   119563.20   112657.40   3043.80 o 
 -14   0  10    35581.75    34732.25    676.99 o 
 -12   0  10     1079.11      961.26     50.72 o 
 -10   0  10    73139.24    66861.35   1480.46 o 
  -8   0  10     8820.73     8723.38    246.93 o 
  -6   0  10     1162.04     1003.13     51.86 o 
  -4   0  10    16700.06    17259.89    430.57 o 
  -2   0  10      463.29      170.96     22.80 o 
   0   0  10     2727.28     2755.92     94.46 o 
   2   0  10     5506.72     4898.22    139.68 o 
   4   0  10    53966.69    52370.25   1004.08 o 
   6   0  10    11548.98    11312.27    265.75 o 
   8   0  10    13393.04    13131.72    302.27 o 
  10   0  10     7457.40     7266.97    200.05 o 
  12   0  10     3845.66     3908.30    199.16 o 
  14   0  10    11586.70    11833.06    402.78 o 
  16   0  10     1976.21     2090.04    151.74 o 
  18   0  10      372.72      480.68     85.30 o 
  20   0  10      209.27       40.60    147.19 o 
  22   0  10      353.37      363.40     78.67 o 
  24   0  10     2082.60     2314.39    187.79 o 
 -35   1  10      315.58      659.81    208.09 o 
 -33   1  10      856.97      736.86    112.67 o 
 -31   1  10      620.03      540.25    162.16 o 
 -29   1  10     4831.97     5899.16    254.64 o 
 -27   1  10      318.89      231.89     28.35 o 
 -25   1  10      209.33      140.16     22.64 o 
 -23   1  10       77.79       71.13     19.29 o 
 -21   1  10     5489.39     5292.60    111.47 o 
 -19   1  10       38.47       76.05     14.44 o 
 -17   1  10     4823.73     4502.39     93.94 o 
 -15   1  10      425.03      813.43     38.71 o 
 -13   1  10      378.99      322.16     45.47 o 
 -11   1  10       84.85      112.17     23.80 o 
  -9   1  10     7335.22     7720.13    143.04 o 
  -7   1  10     5909.17     5439.37    110.71 o 
  -5   1  10       19.89        1.33      9.75 o 
  -3   1  10     5794.84     5951.73    118.37 o 
  -1   1  10       56.38       44.82     31.34 o 
   1   1  10     5266.95     5276.39    101.84 o 
   3   1  10    11179.24    11568.54    187.02 o 
   5   1  10     5463.67     5359.38    109.40 o 
   7   1  10        8.96       65.85     25.41 o 
   9   1  10     5520.61     5569.54    118.23 o 
  11   1  10      904.12      993.74     63.26 o 
  13   1  10      729.23      887.05     75.50 o 
  15   1  10      648.58      634.16     68.58 o 
  17   1  10      193.21      214.10     74.26 o 
  19   1  10       50.41        1.19     45.08 o 
  21   1  10       27.12       55.78     68.20 o 
  23   1  10      121.13      126.38     77.64 o 
 -36   2  10       19.25      253.77    197.94 o 
 -34   2  10     3127.21     2750.89    525.31 o 
 -32   2  10      159.74        9.24     96.68 o 
 -30   2  10    12894.33    13740.22    362.32 o 
 -28   2  10     4653.65     4838.29    143.55 o 
 -26   2  10      274.76      234.58     41.40 o 
 -24   2  10     1383.62     1295.76     54.79 o 
 -22   2  10     4110.05     3788.11     93.60 o 
 -20   2  10      620.96      377.39     54.31 o 
 -18   2  10      128.78       76.17     42.27 o 
 -16   2  10    40838.00    36866.85    862.90 o 
 -14   2  10     1022.24      703.02     53.71 o 
 -12   2  10     2400.98     2386.88     70.22 o 
 -10   2  10    96712.05    93430.91   1328.86 o 
  -8   2  10       32.11       59.69     26.01 o 
  -6   2  10    19778.98    19737.76    341.02 o 
  -4   2  10    42660.61    40461.92    594.35 o 
  -2   2  10     5715.42     5399.65    101.67 o 
   0   2  10    54688.11    53913.77    724.80 o 
   2   2  10     1049.49      828.10     37.87 o 
   4   2  10     9710.26     9774.48    165.16 o 
   6   2  10    26171.02    26528.02    438.45 o 
   8   2  10      591.45      701.55     52.61 o 
  10   2  10     3053.05     3104.79    101.51 o 
  12   2  10     2414.86     2301.25     93.97 o 
  14   2  10     4185.80     4448.58    130.44 o 
  16   2  10      189.41      121.27     50.55 o 
  18   2  10     2425.13     2650.38    120.47 o 
  20   2  10     1827.12     1953.62    151.83 o 
  22   2  10       65.17       -7.08     34.66 o 
  24   2  10      891.38      911.68    164.64 o 
 -35   3  10       10.26       23.25    105.14 o 
 -33   3  10     1331.70     1199.76    318.95 o 
 -31   3  10      139.02      121.94     72.94 o 
 -29   3  10     1112.29     1251.25     93.84 o 
 -27   3  10     4754.39     4428.66    133.98 o 
 -25   3  10      168.16      106.98     44.07 o 
 -23   3  10     6865.71     6423.98    133.36 o 
 -21   3  10    14125.60    13701.65    225.20 o 
 -19   3  10     5279.03     5106.30    108.54 o 
 -17   3  10     6004.32     5364.68    133.55 o 
 -15   3  10    13659.67    12664.36    201.25 o 
 -13   3  10      321.79      279.26     25.85 o 
 -11   3  10     2959.89     2535.24     74.79 o 
  -9   3  10     4660.37     4220.69     98.88 o 
  -7   3  10        3.10        9.76     12.22 o 
  -5   3  10     5835.60     5743.46    106.11 o 
  -3   3  10     1365.53     1567.33     50.44 o 
  -1   3  10     6996.12     7567.86    134.02 o 
   1   3  10      237.76      160.08     32.55 o 
   3   3  10     4330.70     4429.25    103.96 o 
   5   3  10    12574.70    12345.15    229.58 o 
   7   3  10     3874.35     4139.99    112.56 o 
   9   3  10     2382.60     2418.95     89.14 o 
  11   3  10        3.10       -6.74     26.81 o 
  13   3  10     3860.66     3896.54    149.86 o 
  15   3  10        1.12      -25.31     39.58 o 
  17   3  10     1817.05     2044.30    121.54 o 
  19   3  10       24.65       20.23     59.80 o 
  21   3  10      591.12      641.89     78.32 o 
  23   3  10      156.62      133.95     35.16 o 
 -36   4  10      308.89      183.93     66.71 o 
 -34   4  10     2510.53     2096.92    324.01 o 
 -32   4  10        9.04      111.17     29.82 o 
 -30   4  10     3875.59     3860.79    161.52 o 
 -28   4  10      230.61      109.22     29.16 o 
 -26   4  10       95.27      254.00     36.69 o 
 -24   4  10     3549.90     3619.13    130.40 o 
 -22   4  10     8192.85     7800.44    168.64 o 
 -20   4  10      402.70      322.34     24.12 o 
 -18   4  10    24078.39    22162.73    330.90 o 
 -16   4  10     7556.15     6580.89    126.41 o 
 -14   4  10    39315.76    37587.08    524.74 o 
 -12   4  10     1013.02      861.62     50.29 o 
 -10   4  10     1992.26     1611.71     49.89 o 
  -8   4  10      587.46      714.77     31.29 o 
  -6   4  10      411.18      304.52     30.45 o 
  -4   4  10    19848.50    18471.46    275.85 o 
  -2   4  10    48768.02    49170.10    669.86 o 
   0   4  10    45038.46    44773.30    614.59 o 
   2   4  10     3231.31     3216.65     80.84 o 
   4   4  10     2992.36     2375.73     70.76 o 
   6   4  10    10658.14    10131.84    202.32 o 
   8   4  10      119.91      114.39     29.20 o 
  10   4  10    11649.68    11269.24    228.00 o 
  12   4  10      635.74      604.27     58.54 o 
  14   4  10     4912.54     4605.98    157.54 o 
  16   4  10     3169.55     3225.95    142.85 o 
  18   4  10      374.14      622.60     82.56 o 
  20   4  10     3310.43     3566.31    164.10 o 
  22   4  10      708.58      540.72     46.60 o 
 -35   5  10      577.32      377.80    108.34 o 
 -33   5  10     5212.22     5534.18    370.39 o 
 -31   5  10     4797.30     4896.53    188.02 o 
 -29   5  10     1235.11     1447.47    231.85 o 
 -27   5  10     4406.34     4310.22    171.79 o 
 -25   5  10     3775.37     3812.94    157.20 o 
 -23   5  10       97.67       36.50     32.23 o 
 -21   5  10     5363.08     5168.48    162.63 o 
 -19   5  10    13618.60    13166.20    273.05 o 
 -17   5  10      404.00      439.83     27.20 o 
 -15   5  10     3909.39     3686.52     88.14 o 
 -13   5  10     9744.39     8930.83    158.09 o 
 -11   5  10    26320.74    26316.61    382.60 o 
  -9   5  10       67.78       67.11     27.04 o 
  -7   5  10     4102.16     4084.58     92.25 o 
  -5   5  10      209.78      256.06     23.47 o 
  -3   5  10     4413.85     4917.96    104.84 o 
  -1   5  10    10183.46    10537.68    179.57 o 
   1   5  10    24059.93    24276.32    355.38 o 
   3   5  10     1981.09     1888.39     74.35 o 
   5   5  10     1550.59     1526.13     68.49 o 
   7   5  10     1256.76     1210.68     64.53 o 
   9   5  10     7299.06     7017.32    163.91 o 
  11   5  10     1918.64     1972.25     99.22 o 
  13   5  10        0.60       -8.93    109.15 o 
  15   5  10     4351.27     4164.33    150.86 o 
  17   5  10       47.51       37.05     25.20 o 
  19   5  10       75.42       26.51    101.51 o 
  21   5  10     4412.73     4478.84    273.30 o 
 -34   6  10     1133.00      941.05    267.48 o 
 -32   6  10       72.49      332.08     88.82 o 
 -30   6  10      462.12      339.08     58.39 o 
 -28   6  10       37.35        7.75     37.65 o 
 -26   6  10      272.32      505.12     48.15 o 
 -24   6  10     6277.71     6428.13    215.32 o 
 -22   6  10      170.96      163.95     41.52 o 
 -20   6  10     2362.04     2283.15    101.04 o 
 -18   6  10      564.53      374.55     77.95 o 
 -16   6  10     6477.55     6209.18    188.27 o 
 -14   6  10      380.42      297.20     25.12 o 
 -12   6  10     1226.30     1545.15     61.54 o 
 -10   6  10    36709.54    37274.80    710.65 o 
  -8   6  10      842.82      807.75     41.67 o 
  -6   6  10    12478.88    12164.87    203.30 o 
  -4   6  10    20189.26    20411.46    309.77 o 
  -2   6  10      685.94      679.19     46.24 o 
   0   6  10    18557.02    18173.61    316.06 o 
   2   6  10      117.61       91.10     18.40 o 
   4   6  10     3541.84     3678.19    106.02 o 
   6   6  10       29.29      -19.51     29.52 o 
   8   6  10     1869.01     1827.96     92.49 o 
  10   6  10     5511.04     5631.12    171.38 o 
  12   6  10       56.01       38.17     40.32 o 
  14   6  10     1567.00     1565.75     89.09 o 
  16   6  10      121.98       84.95     39.79 o 
  18   6  10       14.29        3.26     28.91 o 
  20   6  10      227.30      297.08     71.22 o 
 -33   7  10     2658.66     2252.02    348.47 o 
 -31   7  10     1245.87      918.83    174.62 o 
 -29   7  10      908.93     1072.02     60.39 o 
 -27   7  10     6140.54     6348.37    220.94 o 
 -25   7  10      786.43      796.11     59.22 o 
 -23   7  10     3797.54     3895.68    163.72 o 
 -21   7  10        4.01       16.85     32.97 o 
 -19   7  10        7.79      -14.31     45.42 o 
 -17   7  10    25387.75    24670.66    458.55 o 
 -15   7  10    11788.83    12085.04    232.73 o 
 -13   7  10    13383.13    13320.36    249.69 o 
 -11   7  10     8483.64     8789.33    182.35 o 
  -9   7  10      807.87      822.14     45.79 o 
  -7   7  10       51.60      129.22     39.85 o 
  -5   7  10    16436.63    16255.73    367.96 o 
  -3   7  10     1110.54     1208.69     53.64 o 
  -1   7  10     3760.42     3696.85    101.16 o 
   1   7  10     4156.67     4089.75    112.66 o 
   3   7  10      122.06      144.05     27.66 o 
   5   7  10     1170.83     1239.39     95.97 o 
   7   7  10     3932.17     4146.43    143.41 o 
   9   7  10     1453.58     1280.15     77.73 o 
  11   7  10      402.94      339.62     41.06 o 
  13   7  10       59.11      -28.33     28.33 o 
  15   7  10     4906.14     4850.74    168.64 o 
  17   7  10      941.45      776.13     80.70 o 
  19   7  10        2.76      -38.75     69.82 o 
 -30   8  10     2040.81     2035.95    103.96 o 
 -28   8  10        0.61     -107.55    111.99 o 
 -26   8  10     3345.27     4023.35    215.68 o 
 -24   8  10     1724.75     1692.51    104.71 o 
 -22   8  10      454.11      430.57     93.51 o 
 -20   8  10      524.71      700.84     70.42 o 
 -18   8  10     2055.61     2122.35    107.19 o 
 -16   8  10     3093.10     3132.09    125.73 o 
 -14   8  10     2173.53     2151.54    106.00 o 
 -12   8  10    15710.05    14937.54    386.23 o 
 -10   8  10       16.83       12.33     33.91 o 
  -8   8  10     2211.85     2295.18     76.83 o 
  -6   8  10     2817.70     3091.52     89.70 o 
  -4   8  10      194.13      227.67     27.20 o 
  -2   8  10      636.74      667.36     41.49 o 
   0   8  10      648.30      631.15     51.11 o 
   2   8  10     2314.02     2545.06    107.59 o 
   4   8  10     8788.15     8847.01    226.25 o 
   6   8  10        0.54      -29.38     49.27 o 
   8   8  10     4733.93     4720.49    157.45 o 
  10   8  10     3903.98     4024.68    146.79 o 
  12   8  10      601.45      484.67     64.47 o 
  14   8  10      717.44      595.10     46.85 o 
  16   8  10       12.44      -22.61     22.61 o 
  18   8  10      156.69      -57.10    108.91 o 
 -29   9  10      615.73      768.77     56.73 o 
 -27   9  10     2357.79     2160.42    220.52 o 
 -25   9  10      407.00      334.05     38.50 o 
 -23   9  10     1174.18     1148.67     84.37 o 
 -21   9  10      734.09      553.47     66.93 o 
 -19   9  10        4.58      -32.69     32.69 o 
 -17   9  10    23497.65    22992.09    445.01 o 
 -15   9  10     6385.42     5985.52    175.55 o 
 -13   9  10     4540.58     4523.59    149.08 o 
 -11   9  10     1002.25     1172.05     81.15 o 
  -9   9  10     4131.18     3941.54    116.15 o 
  -7   9  10     6222.90     6305.50    151.88 o 
  -5   9  10     3446.32     3559.56     97.65 o 
  -3   9  10     3566.74     3835.61    139.19 o 
  -1   9  10       13.56      -71.78     71.78 o 
   1   9  10      297.18      277.03     35.71 o 
   3   9  10      417.27      373.93     39.50 o 
   5   9  10     3727.95     3695.69    135.40 o 
   7   9  10     2084.84     2343.84    106.47 o 
   9   9  10      223.81      130.18     25.80 o 
  11   9  10      326.84      239.88     31.50 o 
  13   9  10      587.17      448.42     38.56 o 
  15   9  10     1645.14     1532.50    109.97 o 
 -26  10  10     1959.89     2043.34    161.01 o 
 -24  10  10      239.92      356.93     52.25 o 
 -22  10  10      134.68      119.87     29.41 o 
 -20  10  10       24.25       86.28    108.50 o 
 -18  10  10     2876.16     2892.21    167.30 o 
 -16  10  10       11.96       14.81     43.22 o 
 -14  10  10       69.12       68.52     72.92 o 
 -12  10  10     9925.77     9750.47    317.94 o 
 -10  10  10       96.08      177.80     41.39 o 
  -8  10  10       42.48       11.57     33.71 o 
  -6  10  10     1453.18     1663.14    104.32 o 
  -4  10  10     3048.14     2998.38    128.29 o 
  -2  10  10      537.87      429.72     35.14 o 
   0  10  10      110.01      105.86     43.24 o 
   2  10  10     6449.13     6784.16    196.74 o 
   4  10  10      194.52      149.96     48.35 o 
   6  10  10        6.64       43.67     23.50 o 
   8  10  10      254.72      415.41     45.28 o 
  10  10  10      201.02      258.93     63.03 o 
  12  10  10      858.46      955.64    127.89 o 
  14  10  10      153.67       -7.35    118.27 o 
 -23  11  10      842.32      709.40     52.27 o 
 -21  11  10      359.03      282.30     47.11 o 
 -19  11  10        5.44       36.85     69.70 o 
 -17  11  10     4342.56     4206.39    264.65 o 
 -15  11  10      162.98       77.18     29.00 o 
 -13  11  10      191.86       73.51     46.15 o 
 -11  11  10     2749.81     2719.47    120.90 o 
  -9  11  10     1111.52      846.04     78.07 o 
  -7  11  10      105.89      162.09     48.81 o 
  -5  11  10      683.40      660.25     84.46 o 
  -3  11  10     1346.05     1287.37    113.34 o 
  -1  11  10      356.95      392.13     71.06 o 
   1  11  10     2576.79     2534.22    109.19 o 
   3  11  10     1431.84     1433.39     73.09 o 
   5  11  10      819.23      779.93     46.60 o 
   7  11  10      841.13      862.85     49.28 o 
   9  11  10        2.75       69.14     48.60 o 
  11  11  10     1026.64     1089.42     77.87 o 
 -20  12  10     2678.43     2394.09    128.26 o 
 -18  12  10     5336.37     5229.40    249.23 o 
 -16  12  10     1465.15     1214.07     94.26 o 
 -14  12  10     1209.24     1209.85     93.84 o 
 -12  12  10      127.96      136.66     41.96 o 
 -10  12  10      141.58       47.87     91.46 o 
  -8  12  10      521.86      441.97     56.80 o 
  -6  12  10        7.01       -5.25     24.84 o 
  -4  12  10     2406.18     2165.76    149.58 o 
  -2  12  10      484.60      483.70    109.12 o 
   0  12  10     1470.39     1268.08    143.02 o 
   2  12  10     2268.99     2247.70    161.38 o 
   4  12  10      456.76      606.01    114.20 o 
   6  12  10     5091.16     5044.83    364.13 o 
 -15  13  10      520.78      491.45     48.57 o 
 -13  13  10     1959.60     1604.39    134.50 o 
 -11  13  10     1954.72     2015.61    131.35 o 
  -9  13  10     1865.85     1861.14    136.55 o 
  -7  13  10       11.67       12.18     71.06 o 
  -5  13  10      197.88      324.53     86.28 o 
  -3  13  10        4.64      -20.30     45.68 o 
  -1  13  10      297.81      121.81    142.11 o 
   1  13  10     3344.53     3255.47    202.75 o 
 -35   1  11     2009.82     2527.56    304.53 o 
 -33   1  11       78.77     -101.51    167.49 o 
 -31   1  11      475.27      650.45     84.87 o 
 -29   1  11    11860.65    12640.72    247.05 o 
 -27   1  11      159.09       79.60     60.65 o 
 -25   1  11     3455.08     3305.50    111.56 o 
 -23   1  11     7599.25     7318.94    143.19 o 
 -21   1  11     1209.79     1074.01     59.31 o 
 -19   1  11     3583.38     3328.84     79.71 o 
 -17   1  11     2462.99     2067.50     56.36 o 
 -15   1  11    26705.63    24765.48    467.19 o 
 -13   1  11     1302.98     1464.23     52.89 o 
 -11   1  11     6294.26     5870.15    119.98 o 
  -9   1  11    45451.21    44021.19    708.76 o 
  -7   1  11     4179.05     4370.17     98.04 o 
  -5   1  11       87.89       38.75     39.00 o 
  -3   1  11    14172.51    13685.42    229.75 o 
  -1   1  11     3323.37     2970.33     71.36 o 
   1   1  11      503.45      688.48     33.28 o 
   3   1  11     3516.95     3465.38     84.80 o 
   5   1  11    47275.44    46971.51    646.21 o 
   7   1  11      919.46      998.63     51.89 o 
   9   1  11       54.27       66.25     27.01 o 
  11   1  11    15660.38    15281.57    285.94 o 
  13   1  11        3.14        8.76     30.34 o 
  15   1  11     4409.42     4458.11    155.75 o 
  17   1  11      586.00      457.72     57.82 o 
  19   1  11     2149.19     2477.34    134.95 o 
  21   1  11      423.53      428.00     57.52 o 
  23   1  11       91.87       45.68     45.46 o 
 -36   2  11     2117.77     2948.82    329.90 o 
 -34   2  11        1.80       10.37     32.25 o 
 -32   2  11       63.21       99.13     55.59 o 
 -30   2  11      330.41      211.80     29.22 o 
 -28   2  11     2569.63     3079.15    149.71 o 
 -26   2  11     1456.06     1703.46     76.02 o 
 -24   2  11     4028.93     3580.24    102.21 o 
 -22   2  11      352.88      302.74     37.34 o 
 -20   2  11    12518.31    11907.10    263.27 o 
 -18   2  11      983.94     1001.40     53.26 o 
 -16   2  11     6653.51     6238.45    131.41 o 
 -14   2  11     1940.05     1827.71     64.04 o 
 -12   2  11     3722.05     3885.32     94.72 o 
 -10   2  11       35.89       53.60     37.38 o 
  -8   2  11     4295.58     4103.69     96.95 o 
  -6   2  11    15072.47    14916.14    247.13 o 
  -4   2  11        5.74       44.13     14.02 o 
  -2   2  11    20495.52    20231.73    295.96 o 
   0   2  11        0.53       74.08     38.52 o 
   2   2  11     2714.88     2740.72     73.82 o 
   4   2  11     1638.06     1712.47     62.27 o 
   6   2  11    14040.18    13947.52    257.14 o 
   8   2  11     8283.70     8427.93    181.44 o 
  10   2  11     1708.21     1944.94     84.63 o 
  12   2  11     1535.94     1429.80     75.84 o 
  14   2  11      106.81      112.33     35.51 o 
  16   2  11      522.71      455.87     53.48 o 
  18   2  11       25.14      105.96     22.88 o 
  20   2  11      146.09      202.54     43.97 o 
  22   2  11      344.26      632.86     83.74 o 
 -35   3  11      304.34      529.91    177.64 o 
 -33   3  11      215.75      184.12     92.98 o 
 -31   3  11      453.24      404.23     66.57 o 
 -29   3  11     8520.68     8729.24    320.47 o 
 -27   3  11     1129.80     1203.83    136.72 o 
 -25   3  11     1259.85     1278.26     63.44 o 
 -23   3  11     2231.21     2300.56     86.03 o 
 -21   3  11     3883.43     3575.40    103.36 o 
 -19   3  11     1281.30     1301.53     61.28 o 
 -17   3  11     2688.50     2309.29     77.30 o 
 -15   3  11    18323.59    16727.49    279.74 o 
 -13   3  11     2609.27     2812.98     81.65 o 
 -11   3  11     5286.67     5953.72    126.62 o 
  -9   3  11    26027.46    24516.00    382.85 o 
  -7   3  11      716.65      754.65     42.81 o 
  -5   3  11     5337.08     4995.04     99.98 o 
  -3   3  11     5004.68     4301.89     92.06 o 
  -1   3  11    59428.05    57521.67    775.76 o 
   1   3  11    10467.89    11490.22    187.93 o 
   3   3  11     6772.16     6376.15    158.49 o 
   5   3  11    18257.12    18183.27    357.16 o 
   7   3  11     2818.24     3018.22     98.36 o 
   9   3  11        6.46       52.33     32.32 o 
  11   3  11    17078.15    16741.21    312.32 o 
  13   3  11      986.27     1006.89     73.79 o 
  15   3  11       91.99      -11.24    103.82 o 
  17   3  11     4938.45     5246.61    207.33 o 
  19   3  11     1301.04     1373.64     88.79 o 
  21   3  11     1286.00     1290.67    104.43 o 
 -36   4  11      961.30     1774.01    185.28 o 
 -34   4  11      123.86       71.84    129.38 o 
 -32   4  11     3023.77     3330.68    145.03 o 
 -30   4  11        4.82       -3.22     56.66 o 
 -28   4  11      338.47      243.90     78.67 o 
 -26   4  11     4284.56     4302.38    159.39 o 
 -24   4  11       17.55       34.40     21.65 o 
 -22   4  11      145.66      170.58     30.20 o 
 -20   4  11      379.01      476.96     38.75 o 
 -18   4  11      269.99      319.22     46.64 o 
 -16   4  11      361.23      387.01     36.63 o 
 -14   4  11       28.20       76.16     18.27 o 
 -12   4  11     3241.13     3201.66     91.03 o 
 -10   4  11     8135.43     7890.83    149.05 o 
  -8   4  11       44.47      -32.69     34.71 o 
  -6   4  11       94.82       82.15     23.22 o 
  -4   4  11        8.56      -22.42     30.18 o 
  -2   4  11     2688.43     2809.19     76.74 o 
   0   4  11     9466.21     9796.71    168.12 o 
   2   4  11     3096.40     3052.65     80.85 o 
   4   4  11     9770.07     9626.28    193.83 o 
   6   4  11      867.76      845.81     53.11 o 
   8   4  11     1001.25     1114.02     68.91 o 
  10   4  11     2635.95     2716.46    115.01 o 
  12   4  11     2878.99     2681.27    115.73 o 
  14   4  11       73.18      124.88     72.52 o 
  16   4  11      390.18      338.80     65.20 o 
  18   4  11      322.74      221.76     60.18 o 
  20   4  11      115.14      107.40     76.76 o 
 -35   5  11      319.56      482.17     50.75 o 
 -33   5  11     1462.60     1288.40    254.99 o 
 -31   5  11       16.28        9.82    107.31 o 
 -29   5  11     2733.68     2840.78    135.52 o 
 -27   5  11       56.71      107.73     29.07 o 
 -25   5  11       20.16       -7.88     41.02 o 
 -23   5  11     2383.18     2370.55    115.13 o 
 -21   5  11     4668.25     4860.03    176.53 o 
 -19   5  11     2592.14     2569.97    104.06 o 
 -17   5  11     5540.16     5527.70    131.46 o 
 -15   5  11     8903.50     8585.56    173.78 o 
 -13   5  11      589.21      816.99     51.89 o 
 -11   5  11       74.52       61.49     21.72 o 
  -9   5  11    14186.26    14592.84    231.92 o 
  -7   5  11     5478.61     5192.74    108.33 o 
  -5   5  11     3094.23     2873.67     77.50 o 
  -3   5  11    30580.06    29587.38    426.10 o 
  -1   5  11    20545.89    20469.40    308.83 o 
   1   5  11     6280.68     6416.46    127.50 o 
   3   5  11       67.10       85.09     24.62 o 
   5   5  11     4375.32     4607.50    122.30 o 
   7   5  11      208.22      244.33     31.70 o 
   9   5  11        1.22      -11.31     26.33 o 
  11   5  11    10081.08     9724.66    245.80 o 
  13   5  11      654.37      674.46     52.85 o 
  15   5  11      571.79      476.63     58.01 o 
  17   5  11     1095.45     1072.26     80.58 o 
  19   5  11        6.69       96.43    177.64 o 
  21   5  11       35.36       32.01     69.75 o 
 -34   6  11      211.77      100.90     47.99 o 
 -32   6  11     4771.88     5086.84    192.79 o 
 -30   6  11       28.56       62.51     64.98 o 
 -28   6  11      567.41      485.17    116.53 o 
 -26   6  11     7605.60     7368.65    234.95 o 
 -24   6  11     1250.40     1196.22     83.17 o 
 -22   6  11      556.63      624.68     58.72 o 
 -20   6  11      409.81      501.99     93.63 o 
 -18   6  11     5830.33     5485.92    179.52 o 
 -16   6  11     2610.93     2631.85    133.44 o 
 -14   6  11       32.64      -29.14     29.14 o 
 -12   6  11     9724.42    10251.73    210.57 o 
 -10   6  11    20149.63    20989.01    591.80 o 
  -8   6  11      651.22      714.80     46.53 o 
  -6   6  11       20.48       22.23     32.47 o 
  -4   6  11     4479.57     4731.88    107.72 o 
  -2   6  11      784.67      819.05     43.64 o 
   0   6  11      993.86      992.77     48.89 o 
   2   6  11     3941.22     3740.27    107.07 o 
   4   6  11     3769.02     3696.25    108.37 o 
   6   6  11       27.81       46.13     22.43 o 
   8   6  11      345.23      248.19     47.62 o 
  10   6  11     3233.40     3378.01    128.95 o 
  12   6  11     2665.03     2707.85    116.71 o 
  14   6  11       14.53       31.49     24.39 o 
  16   6  11     2945.91     2791.42    150.93 o 
  18   6  11       10.61      -93.90     93.90 o 
  20   6  11       30.23       10.59     64.70 o 
 -33   7  11       10.13      -24.84     38.30 o 
 -31   7  11       73.75       92.28     58.84 o 
 -29   7  11     2157.46     2239.70    199.44 o 
 -27   7  11      758.81     1110.91    102.74 o 
 -25   7  11     1322.69     1537.85    125.61 o 
 -23   7  11     6924.79     6768.42    225.37 o 
 -21   7  11       30.04       21.01     40.29 o 
 -19   7  11       52.84       37.39     23.98 o 
 -17   7  11      355.40      617.04     69.70 o 
 -15   7  11     8771.97     8321.24    205.18 o 
 -13   7  11      852.84      825.69     70.60 o 
 -11   7  11     1499.66     1548.26     86.15 o 
  -9   7  11     9831.02     9750.32    195.88 o 
  -7   7  11     2614.90     2780.38     81.75 o 
  -5   7  11      113.83      196.80     40.15 o 
  -3   7  11    12051.20    12199.19    208.72 o 
  -1   7  11       39.60       23.10     25.61 o 
   1   7  11     1109.39     1243.88     61.66 o 
   3   7  11       40.17       -2.11     58.61 o 
   5   7  11     6497.37     6476.90    182.90 o 
   7   7  11     1370.66     1456.80     78.75 o 
   9   7  11      953.22      760.32    108.71 o 
  11   7  11     3819.65     3566.25    136.90 o 
  13   7  11        2.70      -12.64     47.63 o 
  15   7  11      324.99      303.12     35.16 o 
  17   7  11       18.18      -22.52     22.52 o 
 -30   8  11      233.56      280.50     38.74 o 
 -28   8  11      223.63      316.64     42.98 o 
 -26   8  11     6271.12     6289.93    220.76 o 
 -24   8  11      336.72      280.41     38.39 o 
 -22   8  11      795.98      756.74     81.46 o 
 -20   8  11     4885.39     4800.65    178.02 o 
 -18   8  11       39.51      123.48     40.29 o 
 -16   8  11     9058.79     9025.40    222.07 o 
 -14   8  11     5106.11     4974.17    154.97 o 
 -12   8  11    13294.24    13205.01    474.35 o 
 -10   8  11     4001.41     3921.66    140.65 o 
  -8   8  11      136.06      129.99     38.25 o 
  -6   8  11    14941.34    15331.50    276.24 o 
  -4   8  11     7207.98     6912.10    142.80 o 
  -2   8  11      154.03      129.65     20.51 o 
   0   8  11      928.60      930.52     58.05 o 
   2   8  11      118.33      140.96     54.21 o 
   4   8  11       45.08       79.15     56.45 o 
   6   8  11      687.22      770.75     51.81 o 
   8   8  11     2397.40     2522.04    109.38 o 
  10   8  11      388.25      438.89     37.52 o 
  12   8  11        0.86       -4.08     22.71 o 
  14   8  11      217.21      220.10     54.02 o 
  16   8  11     1059.21      897.50    172.40 o 
 -29   9  11     1660.10     1503.29    186.39 o 
 -27   9  11      531.69      812.95    106.68 o 
 -25   9  11     1681.32     1933.15    106.11 o 
 -23   9  11      240.31      234.06     52.78 o 
 -21   9  11      501.79      423.09     59.05 o 
 -19   9  11      163.20      421.30     60.08 o 
 -17   9  11     3709.22     3783.68    141.39 o 
 -15   9  11     5535.45     5643.21    170.53 o 
 -13   9  11      411.63      543.62     82.78 o 
 -11   9  11     8333.03     8523.62    213.20 o 
  -9   9  11     3496.93     3627.87    131.09 o 
  -7   9  11     1745.38     1689.25     92.68 o 
  -5   9  11      289.62      330.07     51.26 o 
  -3   9  11      423.21      490.35     70.74 o 
  -1   9  11     4888.84     4966.41    156.66 o 
   1   9  11      274.94      283.19     31.88 o 
   3   9  11     6753.06     6898.85    194.12 o 
   5   9  11      520.21      524.90     68.25 o 
   7   9  11        3.66       36.84     23.47 o 
   9   9  11       85.38       48.33     43.69 o 
  11   9  11      352.29      303.61    106.25 o 
  13   9  11      202.28      177.90     38.52 o 
  15   9  11      553.28      467.21     63.08 o 
 -26  10  11     2248.93     2262.52    124.68 o 
 -24  10  11      689.02      573.84     72.90 o 
 -22  10  11        6.68       38.88     89.32 o 
 -20  10  11     7070.28     7123.64    242.90 o 
 -18  10  11      548.19      670.13     77.72 o 
 -16  10  11     9308.29     8923.79    230.45 o 
 -14  10  11       83.47       37.96     33.00 o 
 -12  10  11     1858.81     1956.36    106.04 o 
 -10  10  11      297.75      410.83     60.35 o 
  -8  10  11     1514.94     1389.51     86.05 o 
  -6  10  11     5776.11     5514.71    241.27 o 
  -4  10  11     1267.34      985.05    134.50 o 
  -2  10  11      376.20      197.94     89.72 o 
   0  10  11       40.87       22.33     66.52 o 
   2  10  11        6.45       80.84     25.10 o 
   4  10  11      305.93      322.88     33.92 o 
   6  10  11     1708.05     1777.39     82.67 o 
   8  10  11      843.88      770.33     43.63 o 
  10  10  11      113.79      162.28     60.11 o 
  12  10  11      631.63      733.02     99.52 o 
 -23  11  11     1053.72      877.62     60.46 o 
 -21  11  11     2189.85     1968.39    194.00 o 
 -19  11  11      171.57       96.43    110.97 o 
 -17  11  11     2050.92     2007.47    120.75 o 
 -15  11  11     1025.54      861.97     70.77 o 
 -13  11  11       14.51      -12.30     27.97 o 
 -11  11  11     3811.77     3498.01    136.15 o 
  -9  11  11        8.58       13.58     34.30 o 
  -7  11  11      705.42      628.97     79.63 o 
  -5  11  11        3.76      -12.69     38.07 o 
  -3  11  11      770.08      658.53     79.01 o 
  -1  11  11      932.77      632.21    120.19 o 
   1  11  11      586.36      625.49     84.23 o 
   3  11  11     2146.72     2385.92    135.20 o 
   5  11  11      176.18      198.47    103.34 o 
   7  11  11      732.76      621.53    135.83 o 
   9  11  11       31.31       58.70     33.23 o 
 -20  12  11      541.09      747.78     56.60 o 
 -18  12  11       84.92      321.94     85.62 o 
 -16  12  11        0.35      -21.86     72.14 o 
 -14  12  11     1405.98     1224.34    137.04 o 
 -12  12  11     2525.46     2629.91    137.28 o 
 -10  12  11     1514.57     1338.00     92.64 o 
  -8  12  11        1.74      -50.75     50.75 o 
  -6  12  11      592.49      597.38     88.82 o 
  -4  12  11        3.90       51.63     71.06 o 
  -2  12  11       19.24      -10.15    126.89 o 
   0  12  11      172.29      166.47     73.75 o 
   2  12  11     2952.76     2688.04    175.42 o 
   4  12  11      869.63      865.74     89.30 o 
   6  12  11       63.51      224.75     45.80 o 
 -13  13  11      230.08      409.76     91.36 o 
 -11  13  11       43.09       50.75    137.04 o 
  -9  13  11      305.94      282.66     39.23 o 
  -7  13  11     1512.73     1247.66    105.12 o 
  -5  13  11      749.44      781.12     68.52 o 
  -3  13  11     2251.49     2471.73    258.85 o 
  -1  13  11      657.18      784.22    123.47 o 
 -34   0  12     3183.97     3248.27    304.53 o 
 -32   0  12       77.03      117.26    103.89 o 
 -30   0  12      810.89      695.22    120.19 o 
 -28   0  12     2256.76     2616.85    334.98 o 
 -26   0  12     1695.01     1588.61    143.02 o 
 -24   0  12    11683.93    11890.62    397.43 o 
 -22   0  12     5663.80     5431.82    166.55 o 
 -20   0  12     5627.29     4914.67    162.30 o 
 -18   0  12     4936.08     4196.58    126.66 o 
 -16   0  12      125.02       42.96     25.76 o 
 -14   0  12    10659.94     9007.94    299.45 o 
 -12   0  12     1823.13     1606.03    195.40 o 
 -10   0  12      292.82      382.44     68.19 o 
  -8   0  12    37685.54    36642.20    851.89 o 
  -6   0  12     4042.71     3518.15    282.12 o 
  -4   0  12     8221.98     8100.38    329.90 o 
  -2   0  12     1732.36     1624.13    108.86 o 
   0   0  12     2452.26     2195.92     90.96 o 
   2   0  12    41161.52    42287.45    829.33 o 
   4   0  12     3942.18     3914.04    134.19 o 
   6   0  12    14250.28    14646.47    334.23 o 
   8   0  12     2376.27     2237.40    103.13 o 
  10   0  12     1900.75     1844.91    135.06 o 
  12   0  12    15932.61    17031.91    526.65 o 
  14   0  12      536.76      534.04     82.22 o 
  16   0  12       52.36       68.13     58.37 o 
  18   0  12      679.95      494.39    114.20 o 
  20   0  12      652.21      481.68     53.39 o 
  22   0  12      328.47      274.07     35.53 o 
 -35   1  12      718.88      979.56    223.32 o 
 -33   1  12       60.79       96.43    167.49 o 
 -31   1  12      194.38      223.84     75.93 o 
 -29   1  12      213.67      188.01     67.81 o 
 -27   1  12     2105.51     1953.75    100.07 o 
 -25   1  12       42.58      -17.13     57.45 o 
 -23   1  12     3338.59     3100.77     97.74 o 
 -21   1  12      123.02      101.20     56.15 o 
 -19   1  12    10059.87     9980.39    189.52 o 
 -17   1  12     3813.88     3781.13     96.67 o 
 -15   1  12     6461.45     5650.04    121.27 o 
 -13   1  12     7666.57     6887.31    137.01 o 
 -11   1  12       59.20       97.08     21.89 o 
  -9   1  12    16622.96    15467.46    255.53 o 
  -7   1  12        2.08       15.85     37.38 o 
  -5   1  12    15013.21    14304.67    265.72 o 
  -3   1  12      136.85      139.49     21.72 o 
  -1   1  12     1475.59     1551.22     55.51 o 
   1   1  12     2293.05     2268.04     68.04 o 
   3   1  12     4353.66     4576.85    104.19 o 
   5   1  12      825.60     1267.83    110.84 o 
   7   1  12     4189.93     4141.27     99.71 o 
   9   1  12     3467.09     3245.82    104.77 o 
  11   1  12      493.89      443.32     66.38 o 
  13   1  12      866.13      798.30     60.87 o 
  15   1  12      511.50      516.21     52.92 o 
  17   1  12      621.51      637.01     58.62 o 
  19   1  12       29.14       68.90     41.76 o 
  21   1  12      676.85      556.75     55.86 o 
 -36   2  12     2964.43     3520.75    266.46 o 
 -34   2  12     1253.97     1369.94    159.59 o 
 -32   2  12      762.57      796.84    197.94 o 
 -30   2  12       77.00      186.39     87.19 o 
 -28   2  12     5748.95     5984.41    151.08 o 
 -26   2  12      322.60      375.44     69.55 o 
 -24   2  12      385.75      406.94     31.44 o 
 -22   2  12     4692.10     4414.07    116.61 o 
 -20   2  12     7683.14     7496.06    158.80 o 
 -18   2  12    11538.04    11157.43    205.05 o 
 -16   2  12      916.76      681.25     46.35 o 
 -14   2  12     9849.01     9063.10    171.50 o 
 -12   2  12     5773.92     4995.66    111.95 o 
 -10   2  12     2125.35     1643.44     60.39 o 
  -8   2  12    15630.52    15763.13    261.85 o 
  -6   2  12     9664.64     9751.01    179.17 o 
  -4   2  12    25235.33    23746.87    343.91 o 
  -2   2  12    17657.83    16718.15    254.59 o 
   0   2  12    34299.75    33878.14    476.05 o 
   2   2  12     6645.07     6481.19    137.66 o 
   4   2  12     5500.38     5614.25    118.13 o 
   6   2  12    13095.95    13501.69    254.71 o 
   8   2  12      106.78      123.01     52.13 o 
  10   2  12     2699.60     2560.54     94.96 o 
  12   2  12     7052.26     7168.56    192.15 o 
  14   2  12     1179.61     1043.22     71.23 o 
  16   2  12     2037.20     2258.99    116.48 o 
  18   2  12     1918.28     1987.18    108.21 o 
  20   2  12      861.81      750.11     50.47 o 
 -37   3  12        6.19      347.80    203.02 o 
 -35   3  12      746.25     1104.03    150.95 o 
 -33   3  12     1319.25     1572.46    167.65 o 
 -31   3  12      398.03      360.36     35.53 o 
 -29   3  12     1003.22      967.23    105.39 o 
 -27   3  12     4948.86     5156.89    155.78 o 
 -25   3  12     6735.90     6823.99    158.93 o 
 -23   3  12     3010.42     2864.50     96.79 o 
 -21   3  12      442.47      287.42     39.27 o 
 -19   3  12     4400.94     4251.04    111.79 o 
 -17   3  12     1552.59     1687.22     67.91 o 
 -15   3  12     1153.96     1124.08     53.18 o 
 -13   3  12     4536.38     4372.58    106.70 o 
 -11   3  12       65.40       26.55     39.22 o 
  -9   3  12        3.36       12.25     15.44 o 
  -7   3  12      703.71      608.51     56.34 o 
  -5   3  12    20827.30    20212.49    300.11 o 
  -3   3  12     2076.51     2145.12     74.64 o 
  -1   3  12     6284.81     6408.10    124.50 o 
   1   3  12       19.63       13.61     22.08 o 
   3   3  12      253.74      271.27     31.25 o 
   5   3  12        0.96       19.74     28.41 o 
   7   3  12     4096.50     4528.06    123.88 o 
   9   3  12     1410.86     1484.89     74.10 o 
  11   3  12        7.82       73.80     52.04 o 
  13   3  12      603.47      667.62     68.28 o 
  15   3  12      317.26      369.22     78.65 o 
  17   3  12      178.34      119.01     34.71 o 
  19   3  12      460.88      410.67     49.16 o 
  21   3  12       11.44      -48.22     48.22 o 
 -36   4  12     4077.90     5406.18    380.66 o 
 -34   4  12       26.61      309.60    126.82 o 
 -32   4  12      384.76      322.56     38.67 o 
 -30   4  12       93.21       62.74     97.66 o 
 -28   4  12     4413.67     4491.43    164.38 o 
 -26   4  12       62.75       22.60     69.59 o 
 -24   4  12     2737.33     2672.45    109.63 o 
 -22   4  12     1364.17     1298.72     66.63 o 
 -20   4  12     8672.44     8554.68    176.51 o 
 -18   4  12     5644.77     5447.45    129.92 o 
 -16   4  12     8872.12     9005.18    178.95 o 
 -14   4  12     1394.10     1281.35     59.47 o 
 -12   4  12     1142.85      996.31     53.62 o 
 -10   4  12      129.60       85.10     22.99 o 
  -8   4  12     8866.97     8316.69    165.40 o 
  -6   4  12     4206.99     3965.20     98.52 o 
  -4   4  12    25510.30    25093.73    367.26 o 
  -2   4  12     9653.03     9676.71    168.96 o 
   0   4  12    18842.88    18654.49    285.09 o 
   2   4  12       79.70       48.50     19.29 o 
   4   4  12     2976.50     2880.11     92.76 o 
   6   4  12     3791.86     4114.36    116.71 o 
   8   4  12     4696.88     4636.60    146.49 o 
  10   4  12     2611.47     2885.82    116.36 o 
  12   4  12    10279.52    10051.40    253.38 o 
  14   4  12     3534.36     3724.29    138.57 o 
  16   4  12      321.24      273.60     33.38 o 
  18   4  12     3042.03     3281.22    183.62 o 
  20   4  12        5.96      -34.80     34.80 o 
 -35   5  12     7636.41     9524.13    374.95 o 
 -33   5  12      223.65      156.84     34.27 o 
 -31   5  12     1523.76     1630.18    107.44 o 
 -29   5  12      270.46      410.63     57.31 o 
 -27   5  12      822.42      630.47     62.47 o 
 -25   5  12       39.29       14.32     82.33 o 
 -23   5  12     4880.99     4726.08    167.68 o 
 -21   5  12    11123.19    11050.26    249.70 o 
 -19   5  12      168.70      165.90     26.47 o 
 -17   5  12     4943.68     4871.41    123.52 o 
 -15   5  12      587.06      575.25     45.47 o 
 -13   5  12    14050.65    14609.75    277.39 o 
 -11   5  12     5061.02     4929.06    122.99 o 
  -9   5  12    21035.66    20772.15    343.35 o 
  -7   5  12      252.48      337.33     39.14 o 
  -5   5  12     1379.95     1202.05     54.67 o 
  -3   5  12      457.27      549.83     31.70 o 
  -1   5  12     1326.78     1370.88     55.58 o 
   1   5  12      556.91      677.64     55.60 o 
   3   5  12     4275.22     4371.55    117.00 o 
   5   5  12     1725.11     1878.56     77.08 o 
   7   5  12      770.39      907.43     55.02 o 
   9   5  12      449.45      406.47     51.28 o 
  11   5  12     4056.14     4193.75    145.50 o 
  13   5  12     2301.21     2315.04    104.98 o 
  15   5  12       57.62       47.51     45.21 o 
  17   5  12       37.54       10.15    177.64 o 
  19   5  12      631.51      860.60     68.32 o 
 -34   6  12      512.80     1030.31    208.09 o 
 -32   6  12       23.86       27.83     42.45 o 
 -30   6  12      231.04      152.04    123.47 o 
 -28   6  12     2724.11     2766.84    144.92 o 
 -26   6  12     1923.69     1976.97    108.81 o 
 -24   6  12        5.79      -42.49     42.49 o 
 -22   6  12     4409.19     4697.46    150.62 o 
 -20   6  12       14.48        7.06     37.81 o 
 -18   6  12     1193.96     1062.64     78.67 o 
 -16   6  12      306.10      352.57     45.37 o 
 -14   6  12      644.32      776.18     54.64 o 
 -12   6  12     3438.30     3584.43    107.65 o 
 -10   6  12     5516.71     5402.65    161.17 o 
  -8   6  12     6586.67     7259.09    170.92 o 
  -6   6  12    15878.99    15308.60    316.60 o 
  -4   6  12     3050.05     2988.87    110.43 o 
  -2   6  12     6187.19     6195.59    127.95 o 
   0   6  12      138.52      203.52     30.40 o 
   2   6  12     2746.80     2707.78     91.69 o 
   4   6  12       46.50       21.68     47.34 o 
   6   6  12     3853.51     3858.45    131.09 o 
   8   6  12      229.29      250.89     35.92 o 
  10   6  12        1.12      -43.95     45.92 o 
  12   6  12     3066.89     3025.54    123.53 o 
  14   6  12      452.97      271.09     48.48 o 
  16   6  12        2.03      -10.11     22.43 o 
  18   6  12       25.56      -25.38     76.13 o 
 -33   7  12       33.78       14.24     75.13 o 
 -31   7  12     2083.05     1842.57    165.04 o 
 -29   7  12     1812.32     1783.40    108.41 o 
 -27   7  12     1796.47     2025.97    107.27 o 
 -25   7  12     4217.13     4311.11    189.50 o 
 -23   7  12       69.94      132.52     40.45 o 
 -21   7  12     1745.59     1541.28     88.47 o 
 -19   7  12     8032.76     7604.19    200.77 o 
 -17   7  12     2382.43     2252.45    107.59 o 
 -15   7  12      130.59       44.15     72.24 o 
 -13   7  12      251.66      236.00     50.69 o 
 -11   7  12    12253.02    12407.84    510.44 o 
  -9   7  12     4321.85     4372.82    137.59 o 
  -7   7  12     1003.28     1036.61     71.28 o 
  -5   7  12    12795.37    12004.03    259.81 o 
  -3   7  12     2337.49     2318.10    106.91 o 
  -1   7  12     5435.02     5343.99    134.32 o 
   1   7  12      965.08      983.80     51.81 o 
   3   7  12      291.32      256.17     38.79 o 
   5   7  12       56.57       17.85     48.51 o 
   7   7  12      730.04      548.28     54.91 o 
   9   7  12      404.88      278.55     74.89 o 
  11   7  12      921.66      754.97     51.53 o 
  13   7  12     1532.13     1462.61     74.72 o 
  15   7  12      109.95        7.60     54.21 o 
  17   7  12      301.78      136.51     38.48 o 
 -30   8  12      188.74      296.95     38.70 o 
 -28   8  12     3204.96     3399.12    149.15 o 
 -26   8  12      450.96      701.19     96.43 o 
 -24   8  12      129.69       98.47     72.26 o 
 -22   8  12     1118.42     1096.96     85.55 o 
 -20   8  12     3170.08     3268.99    130.61 o 
 -18   8  12     4926.88     4950.90    158.93 o 
 -16   8  12      433.90      452.05     63.31 o 
 -14   8  12    15134.59    15056.70    317.71 o 
 -12   8  12     2300.28     2418.99    110.92 o 
 -10   8  12     2298.69     2019.71     89.44 o 
  -8   8  12      796.17      831.13     63.30 o 
  -6   8  12       73.16       90.05     36.86 o 
  -4   8  12      544.25      544.38     54.24 o 
  -2   8  12     1379.86     1248.77     85.87 o 
   0   8  12     2690.52     2586.26    134.36 o 
   2   8  12     4206.80     4135.04    138.11 o 
   4   8  12      137.36       52.94     49.27 o 
   6   8  12     4007.87     4016.00    139.23 o 
   8   8  12     1118.27     1196.51     92.68 o 
  10   8  12       27.61       -4.14     30.77 o 
  12   8  12      705.51      544.54     90.07 o 
  14   8  12       84.09       73.25     24.47 o 
 -29   9  12      455.23      405.70     69.31 o 
 -27   9  12     5167.86     4895.52    191.97 o 
 -25   9  12     2461.67     2396.51    123.69 o 
 -23   9  12     2057.83     2125.34    120.04 o 
 -21   9  12      251.83      227.06     85.82 o 
 -19   9  12    17024.08    17116.33    360.92 o 
 -17   9  12       41.24       43.96     28.40 o 
 -15   9  12      223.59      171.87     49.82 o 
 -13   9  12     4493.52     4738.17    155.24 o 
 -11   9  12     4474.42     4349.52    146.93 o 
  -9   9  12      644.26      768.23     67.23 o 
  -7   9  12       40.66       27.03     45.67 o 
  -5   9  12    17868.82    17289.40    353.47 o 
  -3   9  12     1359.39     1284.76    130.66 o 
  -1   9  12       34.69        9.68     62.58 o 
   1   9  12     1463.16     1736.52    119.70 o 
   3   9  12     3199.80     3158.40    152.08 o 
   5   9  12      242.80      294.61     59.76 o 
   7   9  12      750.93      773.73     79.20 o 
   9   9  12     1138.86     1153.64     61.23 o 
  11   9  12       15.12      -22.68     57.14 o 
  13   9  12       26.06       -4.65    104.76 o 
 -26  10  12     1227.26     1353.02    242.15 o 
 -24  10  12      243.04      281.33     91.43 o 
 -22  10  12      309.87      307.39     72.30 o 
 -20  10  12     2413.98     2353.75    147.44 o 
 -18  10  12      963.16     1088.56     71.94 o 
 -16  10  12      124.99      168.27     56.63 o 
 -14  10  12     6085.87     6434.22    239.55 o 
 -12  10  12      826.18      730.15     79.32 o 
 -10  10  12      489.78      416.97     61.25 o 
  -8  10  12       21.61      -13.40     34.64 o 
  -6  10  12     2354.83     2244.42    170.03 o 
  -4  10  12     1135.36     1134.36    101.35 o 
  -2  10  12        1.41      -58.93     58.93 o 
   0  10  12     6985.27     7233.38    241.48 o 
   2  10  12        8.79      125.03     53.07 o 
   4  10  12     1149.53     1218.88     96.52 o 
   6  10  12        3.37      116.51     33.43 o 
   8  10  12        8.53       69.29     37.87 o 
  10  10  12      161.24      127.23     37.17 o 
 -23  11  12      744.77      671.49     64.24 o 
 -21  11  12      277.55      199.09     47.58 o 
 -19  11  12     3410.53     3393.26    156.37 o 
 -17  11  12      779.74      798.99     55.09 o 
 -15  11  12      242.68      311.28     36.62 o 
 -13  11  12      796.10      790.28     77.65 o 
 -11  11  12      680.20      784.65     97.38 o 
  -9  11  12       72.46     -111.66    111.66 o 
  -7  11  12     1200.52     1007.61     95.28 o 
  -5  11  12     4382.35     4603.71    222.16 o 
  -3  11  12       55.64     -121.81    121.81 o 
  -1  11  12      470.08      470.36     99.72 o 
   1  11  12       96.20      203.27     50.69 o 
   3  11  12      162.72      306.93    105.83 o 
   5  11  12     1059.68     1146.48     86.93 o 
   7  11  12      526.08      539.70     57.97 o 
 -18  12  12      823.86      834.54    160.82 o 
 -16  12  12      488.93      434.77     70.99 o 
 -14  12  12      337.16      342.91     50.92 o 
 -12  12  12      128.85       99.77     28.94 o 
 -10  12  12        1.21       61.23     29.61 o 
  -8  12  12      557.09      504.72    119.27 o 
  -6  12  12     1135.04      994.89     86.25 o 
  -4  12  12      401.09      389.25     39.23 o 
  -2  12  12      237.17      143.22     86.28 o 
   0  12  12       67.79       73.94     65.98 o 
   2  12  12       77.56       81.07     43.49 o 
   4  12  12        0.73       39.99    109.12 o 
 -11  13  12     3108.22     3485.66    192.21 o 
  -9  13  12       12.50       52.55     38.07 o 
  -7  13  12       16.44      -28.15     48.22 o 
  -5  13  12      444.16      300.89    116.73 o 
 -37   1  13     1955.54     2461.58    294.37 o 
 -35   1  13     1635.23     2141.83    289.30 o 
 -33   1  13     1077.84     1285.16    122.86 o 
 -31   1  13     2068.66     2103.67    121.34 o 
 -29   1  13       23.51      -64.28     64.28 o 
 -27   1  13     6106.87     5876.67    171.61 o 
 -25   1  13      238.83      196.88     66.84 o 
 -23   1  13     2013.59     2155.72    106.45 o 
 -21   1  13    25970.47    24508.45    682.76 o 
 -19   1  13    18995.33    18486.97    390.46 o 
 -17   1  13    13875.45    12915.37    289.97 o 
 -15   1  13     6879.07     6775.04    241.66 o 
 -13   1  13     4146.28     3845.27    116.80 o 
 -11   1  13    13093.77    12788.92    221.98 o 
  -9   1  13     4513.84     4143.97    118.91 o 
  -7   1  13      962.08      843.36     48.98 o 
  -5   1  13      204.57      270.77     28.57 o 
  -3   1  13    31261.27    29605.57    457.14 o 
  -1   1  13      375.40      316.85     23.38 o 
   1   1  13      509.32      494.74     35.54 o 
   3   1  13    42075.45    41634.56    583.75 o 
   5   1  13      146.01      278.65     47.97 o 
   7   1  13      114.98      254.74     49.01 o 
   9   1  13     5882.50     6083.39    151.55 o 
  11   1  13     5229.39     5570.55    170.73 o 
  13   1  13     4394.48     4819.89    160.54 o 
  15   1  13      428.93      438.24     53.99 o 
  17   1  13     3366.19     3793.05    144.79 o 
  19   1  13      615.30      486.07     44.54 o 
 -36   2  13       90.11      466.94    167.49 o 
 -34   2  13      131.52       71.06    177.64 o 
 -32   2  13      341.86      374.16    121.86 o 
 -30   2  13     2981.81     3772.85    426.34 o 
 -28   2  13       54.65       -6.65     66.70 o 
 -26   2  13     7090.18     6815.46    184.25 o 
 -24   2  13     1080.49      929.47     81.01 o 
 -22   2  13     3963.07     3701.24    119.91 o 
 -20   2  13     1207.56     1093.90     69.24 o 
 -18   2  13    14678.53    13607.07    242.12 o 
 -16   2  13     1298.01     1268.93     62.40 o 
 -14   2  13      325.71      308.62     28.72 o 
 -12   2  13     2083.22     1954.52     66.56 o 
 -10   2  13       97.31      121.24     43.74 o 
  -8   2  13    18098.59    18406.07    302.06 o 
  -6   2  13     6853.42     6752.61    142.34 o 
  -4   2  13    19123.13    18534.46    306.46 o 
  -2   2  13       41.88       74.24     20.11 o 
   0   2  13     3475.11     3766.41     90.38 o 
   2   2  13      926.30     1209.15     93.51 o 
   4   2  13     8519.19     8452.00    158.74 o 
   6   2  13     4172.48     4124.03    116.02 o 
   8   2  13     3401.08     3507.97    111.16 o 
  10   2  13     1258.29     1262.61     65.46 o 
  12   2  13        1.78       30.57     43.22 o 
  14   2  13      701.03      749.48     57.32 o 
  16   2  13       27.71      123.65     55.68 o 
  18   2  13     1651.41     1980.89    101.62 o 
  20   2  13       79.57       68.71     91.36 o 
 -35   3  13     3106.58     3693.89    256.31 o 
 -33   3  13      447.96      299.45    182.72 o 
 -31   3  13     5816.45     6638.66    421.26 o 
 -29   3  13      469.65      485.07    135.86 o 
 -27   3  13     4227.20     4206.47    175.09 o 
 -25   3  13     1454.92     1501.65     68.77 o 
 -23   3  13     5648.67     5586.62    138.53 o 
 -21   3  13     1034.34     1069.41     55.08 o 
 -19   3  13       81.71       61.20     24.84 o 
 -17   3  13     9698.45     9096.98    180.48 o 
 -15   3  13     3671.58     3742.89    101.19 o 
 -13   3  13       57.90       23.65     43.27 o 
 -11   3  13    12845.75    13509.06    297.76 o 
  -9   3  13      489.50      461.87     32.41 o 
  -7   3  13     1093.89     1037.88     54.18 o 
  -5   3  13       24.67      -18.35     31.16 o 
  -3   3  13    56406.53    55265.18    754.24 o 
  -1   3  13       64.25       66.52     22.32 o 
   1   3  13     3229.02     3464.39     87.90 o 
   3   3  13    14055.76    13855.05    258.54 o 
   5   3  13     1548.01     1686.92     77.20 o 
   7   3  13      420.61      461.48     61.80 o 
   9   3  13      131.04      123.84     43.75 o 
  11   3  13     7664.08     7903.63    245.02 o 
  13   3  13      905.23      772.65     57.68 o 
  15   3  13     1660.97     1706.20     96.56 o 
  17   3  13     5091.60     5644.94    212.96 o 
  19   3  13     2049.45     1914.20    163.71 o 
 -36   4  13     3058.46     4719.50    416.19 o 
 -34   4  13     2837.20     3242.47    223.25 o 
 -32   4  13      272.05       89.97    154.80 o 
 -30   4  13      205.21      274.07    187.79 o 
 -28   4  13      218.52      194.33     61.96 o 
 -26   4  13       11.67      -46.66     46.66 o 
 -24   4  13        7.98      -37.03     44.25 o 
 -22   4  13     1073.99     1124.97     60.00 o 
 -20   4  13     8589.55     8203.46    187.63 o 
 -18   4  13      988.48     1022.15     54.82 o 
 -16   4  13     1604.62     1239.60     60.58 o 
 -14   4  13     2024.79     2183.52     80.03 o 
 -12   4  13    11468.64    11120.33    209.08 o 
 -10   4  13     1049.84     1152.95     57.06 o 
  -8   4  13     3734.35     3698.49    103.02 o 
  -6   4  13     1584.66     1475.77     69.83 o 
  -4   4  13    14852.85    13734.65    244.73 o 
  -2   4  13      498.79      514.66     27.72 o 
   0   4  13     6299.54     6110.98    124.76 o 
   2   4  13     1141.65     1206.47     55.68 o 
   4   4  13      970.77     1044.88     53.61 o 
   6   4  13      294.68      318.68     31.36 o 
   8   4  13      328.94      175.11     54.94 o 
  10   4  13        2.03       66.79     50.32 o 
  12   4  13     2848.89     2794.51    120.14 o 
  14   4  13      526.69      556.10     43.95 o 
  16   4  13      286.66      228.25     29.94 o 
  18   4  13      292.17      280.41     72.68 o 
 -35   5  13     2788.97     3914.57    296.91 o 
 -33   5  13       37.12      164.77    122.84 o 
 -31   5  13     1389.69     1639.29    177.64 o 
 -29   5  13      210.55      255.89     68.69 o 
 -27   5  13     1212.00     1225.07     76.54 o 
 -25   5  13     3267.97     3299.14    139.23 o 
 -23   5  13     2704.06     2435.97    106.22 o 
 -21   5  13     3816.50     3815.64    131.68 o 
 -19   5  13      714.83      639.64     47.55 o 
 -17   5  13      527.12      529.45     44.01 o 
 -15   5  13        7.14      -46.92     46.92 o 
 -13   5  13      405.64      634.10     56.24 o 
 -11   5  13     4396.78     4409.06    117.38 o 
  -9   5  13     4235.96     4248.27    114.48 o 
  -7   5  13      624.30      610.05     47.45 o 
  -5   5  13     1978.34     2001.56     83.30 o 
  -3   5  13    13563.82    13209.42    240.13 o 
  -1   5  13     1147.80     1082.92     44.49 o 
   1   5  13      438.63      368.87     36.20 o 
   3   5  13     3136.39     3409.98    102.95 o 
   5   5  13     1667.50     1784.37     74.54 o 
   7   5  13     2210.76     2285.56     87.70 o 
   9   5  13     2716.26     2685.52    110.72 o 
  11   5  13     2563.19     2754.30    122.34 o 
  13   5  13     1745.64     1584.77     81.91 o 
  15   5  13      692.24      655.60     58.61 o 
  17   5  13     1067.74      984.22    115.94 o 
 -34   6  13     4513.30     5145.70    274.60 o 
 -32   6  13      449.17      465.86    142.35 o 
 -30   6  13       15.37      -60.51     60.51 o 
 -28   6  13      587.67      608.68     43.13 o 
 -26   6  13       28.34      -35.53     52.64 o 
 -24   6  13      221.86      207.92    100.53 o 
 -22   6  13     1481.17     1449.16    141.79 o 
 -20   6  13    14910.39    14449.59    309.46 o 
 -18   6  13      959.38      833.05     64.81 o 
 -16   6  13     1701.47     1834.29     81.51 o 
 -14   6  13    14834.23    14622.16    267.68 o 
 -12   6  13     3798.75     3850.91    114.12 o 
 -10   6  13    15623.63    15876.86    433.68 o 
  -8   6  13       13.29       53.63     32.77 o 
  -6   6  13     1600.82     1602.75     76.50 o 
  -4   6  13     7961.04     8231.83    174.41 o 
  -2   6  13       80.46       78.20     32.88 o 
   0   6  13     8978.89     8800.12    210.23 o 
   2   6  13     5350.09     5234.14    134.21 o 
   4   6  13        5.27       33.13     42.90 o 
   6   6  13       28.73       44.98     17.72 o 
   8   6  13     2191.93     2071.98     93.13 o 
  10   6  13        6.54        4.33     51.26 o 
  12   6  13     2322.28     2374.27    104.89 o 
  14   6  13     1757.16     1635.33     79.39 o 
  16   6  13       82.85       56.87     64.84 o 
 -33   7  13      169.41       90.94     80.05 o 
 -31   7  13      910.73      701.75    213.82 o 
 -29   7  13      994.99     1070.26     64.67 o 
 -27   7  13     1926.56     1962.48    104.26 o 
 -25   7  13     2548.76     2494.54    124.45 o 
 -23   7  13      134.54       29.07    106.14 o 
 -21   7  13      126.71      -45.34     77.43 o 
 -19   7  13      152.60      134.03    117.72 o 
 -17   7  13     7386.87     7763.16    258.93 o 
 -15   7  13      971.51      831.97     72.30 o 
 -13   7  13     2424.19     2709.19    108.68 o 
 -11   7  13     1640.31     1638.85    100.37 o 
  -9   7  13     2420.06     2431.67     97.50 o 
  -7   7  13     2460.37     2430.15     95.45 o 
  -5   7  13     1451.96     1500.80    111.04 o 
  -3   7  13       12.18      -40.67     44.54 o 
  -1   7  13      110.05       51.57     41.70 o 
   1   7  13       48.56      103.33     41.66 o 
   3   7  13     3568.49     3605.63    156.10 o 
   5   7  13        1.79       17.77     49.08 o 
   7   7  13     1412.98     1400.44     69.19 o 
   9   7  13     1434.47     1456.91     75.40 o 
  11   7  13      568.61      467.88     54.21 o 
  13   7  13      367.31      346.59     39.56 o 
  15   7  13      172.10       67.11     63.14 o 
 -30   8  13      449.93      337.15    122.71 o 
 -28   8  13     1941.95     2273.43    112.19 o 
 -26   8  13     5184.71     5092.38    194.88 o 
 -24   8  13     1339.82     1352.00     82.73 o 
 -22   8  13        0.32      -76.48     76.48 o 
 -20   8  13     7572.53     7324.90    202.34 o 
 -18   8  13     6160.07     5673.38    172.68 o 
 -16   8  13        0.17      -39.38     56.03 o 
 -14   8  13     5861.42     5625.92    169.21 o 
 -12   8  13     2431.58     2508.60    111.11 o 
 -10   8  13     4963.88     4640.27    130.66 o 
  -8   8  13      526.22      386.10     51.35 o 
  -6   8  13     2549.52     2604.50     99.47 o 
  -4   8  13    10225.72    10012.93    266.88 o 
  -2   8  13      100.10       46.96     51.42 o 
   0   8  13     3141.88     3192.58    148.79 o 
   2   8  13     5662.95     5629.13    203.28 o 
   4   8  13     2451.18     2566.32    137.50 o 
   6   8  13     1524.68     2033.03    125.64 o 
   8   8  13      254.95      360.69     86.05 o 
  10   8  13      467.45      396.70     64.02 o 
  12   8  13      312.05      250.93     39.56 o 
  14   8  13        3.23      -16.18     60.07 o 
 -29   9  13       43.13      380.39    135.81 o 
 -27   9  13      791.22      822.82    114.70 o 
 -25   9  13     1221.60     1184.94     99.93 o 
 -23   9  13     1218.27     1150.43    118.83 o 
 -21   9  13     1060.73      802.89    139.74 o 
 -19   9  13     2525.49     2798.43    131.67 o 
 -17   9  13     3366.93     3322.24    132.60 o 
 -15   9  13     1542.44     1333.49     85.12 o 
 -13   9  13     4260.04     4067.10    145.65 o 
 -11   9  13     2171.03     2014.64    105.10 o 
  -9   9  13        7.42      -23.31     23.31 o 
  -7   9  13       63.05       94.11     30.18 o 
  -5   9  13      648.16      677.80     64.47 o 
  -3   9  13     1564.73     1692.58    119.62 o 
  -1   9  13      787.64      804.95     89.53 o 
   1   9  13     5451.92     5559.97    204.56 o 
   3   9  13      236.56      321.04     63.63 o 
   5   9  13        0.78       20.30     29.07 o 
   7   9  13      473.86      453.53     91.69 o 
   9   9  13        6.14       58.97     49.51 o 
  11   9  13      332.73       87.45    113.32 o 
 -26  10  13     4776.30     4571.00    389.26 o 
 -24  10  13       11.68       25.57     43.02 o 
 -22  10  13      978.97      875.85    194.32 o 
 -20  10  13     2931.07     3098.38    146.87 o 
 -18  10  13     3958.45     3667.00    143.25 o 
 -16  10  13       45.91       42.30     32.97 o 
 -14  10  13     2533.56     2604.32    119.23 o 
 -12  10  13      496.14      452.03     50.48 o 
 -10  10  13      487.96      493.15     59.82 o 
  -8  10  13     1383.15     1217.37    106.00 o 
  -6  10  13     1870.06     1633.14    121.81 o 
  -4  10  13    13038.74    12779.92    553.22 o 
  -2  10  13        2.19      -47.60     59.36 o 
   0  10  13       61.77      130.15     70.15 o 
   2  10  13     2198.07     2290.56    134.66 o 
   4  10  13      585.49      537.57     58.70 o 
   6  10  13       48.58       96.14     33.57 o 
   8  10  13      195.06      178.06     65.70 o 
 -23  11  13      581.90      391.28    107.78 o 
 -21  11  13      858.38      713.85     55.60 o 
 -19  11  13     2836.00     2754.52    141.50 o 
 -17  11  13      931.16      767.41     98.60 o 
 -15  11  13      425.92      265.21     36.87 o 
 -13  11  13     3360.57     3302.06    133.20 o 
 -11  11  13     1014.24     1093.64     83.17 o 
  -9  11  13       19.76       31.85     25.38 o 
  -7  11  13       32.12      -76.13    126.89 o 
  -5  11  13     1437.84     1474.99    200.48 o 
  -3  11  13       23.19      -18.07     86.28 o 
  -1  11  13       65.99      -26.79     48.22 o 
   1  11  13     3181.96     3336.79    161.26 o 
   3  11  13       86.15      123.31     37.74 o 
   5  11  13      410.83      493.06     50.72 o 
 -18  12  13        3.67       22.36     54.32 o 
 -16  12  13     1313.39     1200.71     74.84 o 
 -14  12  13     1923.77     1894.50    107.70 o 
 -12  12  13      851.27      879.14     70.28 o 
 -10  12  13       66.33      172.56    147.19 o 
  -8  12  13      323.73      265.23     34.60 o 
  -6  12  13      722.82      611.08     57.43 o 
  -4  12  13      906.01      725.79    182.72 o 
  -2  12  13       72.91       -5.49     47.59 o 
   0  12  13     1491.38     1341.79    167.49 o 
 -34   0  14      302.35      386.02    127.37 o 
 -32   0  14     3160.05     3574.82    211.65 o 
 -30   0  14     2672.76     2624.23    184.80 o 
 -28   0  14      392.52      156.92    109.42 o 
 -26   0  14     2566.98     2291.79    166.85 o 
 -24   0  14     8335.73     8151.09    532.92 o 
 -22   0  14     8102.99     8351.44    283.25 o 
 -20   0  14    21439.20    21218.76    791.77 o 
 -18   0  14    10666.44     9819.46    421.26 o 
 -16   0  14    51925.76    49503.76   1809.39 o 
 -14   0  14     1839.05     1998.07    139.57 o 
 -12   0  14      955.01      865.90     91.46 o 
 -10   0  14    11524.98    10569.51    313.27 o 
  -8   0  14     7894.85     7503.05    244.88 o 
  -6   0  14      207.42      108.36     13.94 o 
  -4   0  14      763.43      798.10     53.29 o 
  -2   0  14     6102.89     5815.65    168.86 o 
   0   0  14     1425.43     1443.77     78.41 o 
   2   0  14     6345.44     6395.51    186.65 o 
   4   0  14    19191.58    19683.91    435.93 o 
   6   0  14     1656.41     1726.43     92.99 o 
   8   0  14     1624.37     1409.95    106.82 o 
  10   0  14      610.49      664.15     65.70 o 
  12   0  14     1740.83     1952.48    132.17 o 
  14   0  14       67.42      -24.80     24.80 o 
  16   0  14      202.76      166.81     34.60 o 
  18   0  14     4448.33     5090.21    248.46 o 
 -37   1  14      850.59     1334.84    248.70 o 
 -33   1  14     1075.71     1431.66    127.80 o 
 -31   1  14        0.15      -69.42     69.42 o 
 -29   1  14     2151.76     2533.73    176.55 o 
 -27   1  14      123.66      209.35     86.70 o 
 -25   1  14     6554.51     6266.45    176.81 o 
 -23   1  14       35.27       63.50     60.83 o 
 -21   1  14     4351.94     4421.26    140.13 o 
 -19   1  14       34.23       27.62     51.89 o 
 -17   1  14     2159.44     1987.08     99.59 o 
 -15   1  14     9779.81     9257.36    228.56 o 
 -13   1  14      997.67     1120.36     72.29 o 
 -11   1  14    10024.86     9603.00    231.49 o 
  -9   1  14      458.30      448.56     55.08 o 
  -7   1  14     7028.74     6813.13    164.01 o 
  -5   1  14        8.98        3.56     14.36 o 
  -3   1  14    16255.70    16277.91    278.09 o 
  -1   1  14     2758.66     2519.15     76.70 o 
   1   1  14     6353.19     6155.43    127.65 o 
   3   1  14     3458.00     3770.85     95.37 o 
   5   1  14     6322.93     6047.08    129.65 o 
   7   1  14     2735.00     2767.13    101.10 o 
   9   1  14     1315.94     1390.74     75.48 o 
  11   1  14     1112.10     1247.45     70.45 o 
  13   1  14      116.82      105.40     22.42 o 
  15   1  14      979.80      963.44     63.73 o 
  17   1  14      446.00      544.18     61.13 o 
  19   1  14      368.25      328.38     29.96 o 
 -36   2  14     3960.75     5278.44    406.03 o 
 -34   2  14      325.85      292.87    132.64 o 
 -32   2  14       19.34       89.15     87.81 o 
 -30   2  14     8988.14     9590.51    277.61 o 
 -28   2  14     1470.97     1789.40    114.28 o 
 -26   2  14      769.12      823.65     86.98 o 
 -24   2  14     3939.35     3993.35    141.16 o 
 -22   2  14    10898.78    11147.47    243.21 o 
 -20   2  14     1492.71     1383.03     85.57 o 
 -18   2  14      409.05      396.59     61.80 o 
 -16   2  14    25598.70    24239.55    430.83 o 
 -14   2  14     1578.62     1265.20    158.44 o 
 -12   2  14        1.62        8.18      9.90 o 
 -10   2  14    15691.84    15712.33    268.32 o 
  -8   2  14      375.29      311.41     65.44 o 
  -6   2  14     1253.76     1065.04     71.79 o 
  -4   2  14     6720.27     6296.33    140.05 o 
  -2   2  14    24079.91    23090.50    374.01 o 
   0   2  14     2146.14     2156.49     67.86 o 
   2   2  14     1367.09     1431.59     57.46 o 
   4   2  14     3773.70     3961.33    112.01 o 
   6   2  14       24.40        1.08     41.02 o 
   8   2  14     3076.68     2716.37     96.42 o 
  10   2  14       13.01      -16.38     18.38 o 
  12   2  14     6285.42     6796.79    199.04 o 
  14   2  14       61.71       65.76     45.42 o 
  16   2  14        0.12      -23.69     71.06 o 
  18   2  14     6702.56     7437.78    253.72 o 
 -35   3  14     2174.87     3389.95    362.89 o 
 -33   3  14      177.69      157.34    177.64 o 
 -31   3  14       96.29      129.84     87.52 o 
 -29   3  14      835.03     1035.39    218.24 o 
 -27   3  14     1788.67     1716.79    128.08 o 
 -25   3  14     1210.93     1122.01     92.40 o 
 -23   3  14      595.41      575.25     74.15 o 
 -21   3  14      558.64      521.53     68.98 o 
 -19   3  14      572.69      492.88     61.24 o 
 -17   3  14     4436.00     3946.47    107.04 o 
 -15   3  14     5945.83     5858.23    146.53 o 
 -13   3  14       64.96       50.62     31.48 o 
 -11   3  14    11799.94    11533.37    213.20 o 
  -9   3  14     4485.10     4295.32    111.16 o 
  -7   3  14    12177.25    12047.45    220.90 o 
  -5   3  14     4598.56     4408.27    114.05 o 
  -3   3  14     2611.74     2694.72     89.26 o 
  -1   3  14      786.50      797.75     48.88 o 
   1   3  14     3097.67     2692.09     76.79 o 
   3   3  14      495.25      599.51     40.28 o 
   5   3  14      130.48      183.54     31.74 o 
   7   3  14       32.67       21.39     25.22 o 
   9   3  14        0.76      -15.97     37.99 o 
  11   3  14     1925.51     1949.80    117.16 o 
  13   3  14      324.38      232.50     34.66 o 
  15   3  14       92.54       93.45     56.93 o 
  17   3  14      847.10      643.65    172.56 o 
 -36   4  14     5153.36     6583.26    342.59 o 
 -34   4  14      533.01      738.36    150.60 o 
 -32   4  14      119.29      152.26    172.56 o 
 -30   4  14     9730.01    10186.38    543.07 o 
 -28   4  14      241.23      202.84     89.99 o 
 -26   4  14      232.32      153.26    113.41 o 
 -24   4  14     5485.43     5119.93    175.09 o 
 -22   4  14     4842.55     4842.71    129.63 o 
 -20   4  14      837.92      804.62     44.65 o 
 -18   4  14      367.54      354.53     30.59 o 
 -16   4  14      699.15      863.95     53.69 o 
 -14   4  14     1251.33     1138.12     56.19 o 
 -12   4  14      718.88      688.61     52.62 o 
 -10   4  14    11125.11    10841.24    214.68 o 
  -8   4  14     1748.76     1896.54     79.51 o 
  -6   4  14     1276.28     1411.87     66.57 o 
  -4   4  14      143.76       85.18     25.99 o 
  -2   4  14    11923.41    11203.19    211.95 o 
   0   4  14      360.64      405.20     43.91 o 
   2   4  14     7302.96     7078.31    160.25 o 
   4   4  14     2430.96     2245.26     82.49 o 
   6   4  14     1745.90     1635.26     73.08 o 
   8   4  14      101.67      107.30     20.65 o 
  10   4  14      809.67      675.72     45.86 o 
  12   4  14     5471.61     5790.07    176.29 o 
  14   4  14       21.24      -12.08     89.27 o 
  16   4  14      102.82      120.63     30.19 o 
 -35   5  14     1646.93     2024.90    383.19 o 
 -33   5  14     4656.93     4966.63    267.21 o 
 -31   5  14     3518.18     3666.74    234.89 o 
 -29   5  14       21.31      -96.43    157.34 o 
 -27   5  14       44.61      -28.05    137.04 o 
 -25   5  14      752.05      525.56     84.98 o 
 -23   5  14     3035.13     2936.06    119.41 o 
 -21   5  14     3227.42     3362.73    123.07 o 
 -19   5  14    17364.78    17446.87    308.93 o 
 -17   5  14     4440.01     4382.76    120.61 o 
 -15   5  14     6804.37     6973.23    158.25 o 
 -13   5  14    19236.75    18661.90    457.76 o 
 -11   5  14     6196.77     6100.53    143.42 o 
  -9   5  14      640.94      589.94     45.11 o 
  -7   5  14        2.13       11.30     36.57 o 
  -5   5  14     8547.45     8883.78    182.91 o 
  -3   5  14      205.12      287.80     35.18 o 
  -1   5  14      667.80      631.58     46.85 o 
   1   5  14    10177.09    10261.37    235.46 o 
   3   5  14     2871.85     2842.26    113.07 o 
   5   5  14      649.90      639.32     39.33 o 
   7   5  14       29.03       36.41     21.98 o 
   9   5  14     1285.73     1205.50     63.70 o 
  11   5  14      283.91      254.08     25.38 o 
  13   5  14      475.87      446.37     35.16 o 
  15   5  14     1168.77      956.51    108.31 o 
  17   5  14     1390.13     1163.96    130.00 o 
 -34   6  14      174.30      236.11    134.26 o 
 -32   6  14      206.70      395.88    137.86 o 
 -30   6  14      959.93     1178.96    200.48 o 
 -28   6  14     1346.55     1037.49    188.52 o 
 -26   6  14       25.86      -56.91     56.91 o 
 -24   6  14     4508.55     4514.49    167.92 o 
 -22   6  14     5079.29     5229.34    164.78 o 
 -20   6  14      179.39      185.76     85.73 o 
 -18   6  14      784.35      885.25     65.35 o 
 -16   6  14     1587.27     1714.00     79.45 o 
 -14   6  14      121.17      142.36     27.99 o 
 -12   6  14     1678.62     1673.17     77.01 o 
 -10   6  14     4391.78     4300.57    135.38 o 
  -8   6  14     3997.74     3674.96    111.84 o 
  -6   6  14     4970.11     4737.26    129.44 o 
  -4   6  14      532.40      533.36     51.57 o 
  -2   6  14     1118.01     1342.03     77.37 o 
   0   6  14      376.19      390.10     57.67 o 
   2   6  14      365.50      465.67     63.00 o 
   4   6  14     7834.96     8181.59    208.71 o 
   6   6  14      237.55      333.95     90.68 o 
   8   6  14        0.82       19.73     37.11 o 
  10   6  14     1224.51     1151.78    115.85 o 
  12   6  14     1223.47     1038.71    122.34 o 
  14   6  14      276.21      211.88     61.54 o 
 -31   7  14        2.78      -99.37    114.68 o 
 -29   7  14      286.30      218.68    125.46 o 
 -27   7  14      895.22      875.81     95.03 o 
 -25   7  14       32.64       -3.67     84.07 o 
 -23   7  14      241.59       70.36    105.11 o 
 -21   7  14     1033.36      994.59     70.91 o 
 -19   7  14    17473.09    16748.04    405.71 o 
 -17   7  14      236.45      170.90     45.85 o 
 -15   7  14     3062.01     2998.89    121.58 o 
 -13   7  14     4381.62     4306.34    125.49 o 
 -11   7  14      100.48       93.50     30.04 o 
  -9   7  14        0.46      -35.20     56.18 o 
  -7   7  14        3.06      -19.10     19.10 o 
  -5   7  14    12980.62    12160.38    265.34 o 
  -3   7  14       10.21       16.71     40.04 o 
  -1   7  14        4.18        3.49     32.51 o 
   1   7  14    11787.10    11852.82    318.03 o 
   3   7  14     5441.63     5374.05    194.46 o 
   5   7  14        1.84        0.03     55.04 o 
   7   7  14     1740.81     1529.42    112.05 o 
   9   7  14     1941.07     1852.08    119.60 o 
  11   7  14       33.87      -11.41     62.50 o 
  13   7  14      293.04      247.80     49.26 o 
 -30   8  14     1514.78     1414.43    175.42 o 
 -28   8  14       42.63       78.42     59.27 o 
 -26   8  14       47.79       87.68     29.39 o 
 -24   8  14      317.15      141.28    119.23 o 
 -22   8  14      905.27      877.68     56.77 o 
 -20   8  14      779.25      809.82     63.08 o 
 -18   8  14        8.98       20.20     39.56 o 
 -16   8  14     2980.43     2980.19    125.28 o 
 -14   8  14     1213.00     1422.72     86.36 o 
 -12   8  14      772.37      690.71     61.39 o 
 -10   8  14     1005.87      924.92     63.67 o 
  -8   8  14      482.58      346.26     47.41 o 
  -6   8  14      185.15       56.10     83.80 o 
  -4   8  14      139.45      235.08     56.97 o 
  -2   8  14     2018.66     1865.01    119.92 o 
   0   8  14     2449.78     2046.78    122.93 o 
   2   8  14     1086.48     1141.08     88.53 o 
   4   8  14     4064.76     3968.80    170.82 o 
   6   8  14      121.36       78.79     50.81 o 
   8   8  14      288.41      222.18     82.81 o 
  10   8  14      334.02      318.25     38.63 o 
  12   8  14      334.99      338.58     43.02 o 
 -27   9  14       62.79       80.85     51.53 o 
 -25   9  14     3398.24     3015.74    139.22 o 
 -23   9  14        0.04      -95.10    101.86 o 
 -21   9  14      189.20      253.30     28.98 o 
 -19   9  14     4168.16     4173.22    150.79 o 
 -17   9  14     1245.58     1287.90     79.27 o 
 -15   9  14     7017.21     7100.50    199.47 o 
 -13   9  14     6058.03     5523.75    219.04 o 
 -11   9  14     2069.14     1920.54    100.59 o 
  -9   9  14       95.50        0.79     64.95 o 
  -7   9  14     4720.46     4638.09    154.03 o 
  -5   9  14     4945.71     4586.37    222.16 o 
  -3   9  14     9607.09     9328.92    278.59 o 
  -1   9  14      123.21       59.98     63.19 o 
   1   9  14      100.00      177.40     41.42 o 
   3   9  14     1422.48     1394.48     98.27 o 
   5   9  14     3174.36     3346.23    160.55 o 
   7   9  14     4736.75     5114.98    205.34 o 
   9   9  14      146.14      154.62     34.14 o 
 -26  10  14       63.46       44.09     38.36 o 
 -24  10  14      145.40       51.97     34.41 o 
 -22  10  14      358.21      344.82     42.96 o 
 -20  10  14     2935.78     2806.10    121.89 o 
 -18  10  14      442.02      412.41     41.37 o 
 -16  10  14     1328.35     1336.52     80.65 o 
 -14  10  14     1920.73     2090.71    104.57 o 
 -12  10  14     1521.04     1448.66    110.73 o 
 -10  10  14      404.96      316.69     63.00 o 
  -8  10  14       60.60       -5.95     58.37 o 
  -6  10  14     1527.70     1380.52    197.94 o 
  -4  10  14      675.89      602.34     86.56 o 
  -2  10  14     2188.73     2041.47    128.29 o 
   0  10  14     1133.19     1086.84    108.70 o 
   2  10  14     5070.21     4808.16    196.00 o 
   4  10  14       31.80      158.98    111.08 o 
   6  10  14        6.72      -17.54    102.24 o 
 -21  11  14       52.63      -25.64    109.12 o 
 -19  11  14      953.40      644.17    113.74 o 
 -17  11  14        9.25      -76.66     76.66 o 
 -15  11  14        1.21      -36.74     36.74 o 
 -13  11  14     2151.46     2115.01    105.73 o 
 -11  11  14        4.43      -16.31     45.68 o 
  -9  11  14      873.92      646.44    180.18 o 
  -7  11  14     2426.08     2466.42    157.34 o 
  -5  11  14     2201.23     2563.09    253.77 o 
  -3  11  14     1219.61     1178.58    131.96 o 
  -1  11  14      213.80      355.28     48.30 o 
   1  11  14     2753.09     2897.06    149.88 o 
   3  11  14     1482.96     1423.69    100.36 o 
 -16  12  14       95.33       89.75     33.36 o 
 -14  12  14     2461.60     2620.15    128.79 o 
 -12  12  14        1.54       91.36    147.19 o 
 -10  12  14      654.64      715.18     53.39 o 
  -8  12  14     2378.12     2405.69    162.41 o 
  -6  12  14      100.37       71.06    142.11 o 
  -4  12  14     3567.01     3310.36    202.56 o 
  -2  12  14        4.86      -14.00     34.31 o 
 -37   1  15      536.88      776.54    218.24 o 
 -35   1  15     4400.27     5620.68    218.79 o 
 -33   1  15     1685.79     1902.45    140.59 o 
 -31   1  15       39.18      -40.65     72.75 o 
 -29   1  15     7855.45     8173.42    217.11 o 
 -27   1  15    10882.74    10484.94    248.37 o 
 -25   1  15     1913.36     1862.52    113.91 o 
 -23   1  15     5593.28     5640.08    164.75 o 
 -21   1  15     5299.04     5146.24    152.82 o 
 -19   1  15       17.21      -20.98     50.66 o 
 -17   1  15     3197.93     2943.52    114.69 o 
 -15   1  15    30827.22    30093.16    521.16 o 
 -13   1  15      425.94      462.68     62.14 o 
 -11   1  15    10991.53    10313.42    222.78 o 
  -9   1  15     5379.46     5298.61    146.05 o 
  -7   1  15       91.63       79.84     49.33 o 
  -5   1  15      648.77      560.60     72.00 o 
  -3   1  15      367.40      328.54     34.10 o 
  -1   1  15     1331.80     1534.67     72.03 o 
   1   1  15     1379.67     1567.94     57.21 o 
   3   1  15     5306.33     5356.37    142.13 o 
   5   1  15     1299.04     1391.43     64.03 o 
   7   1  15       36.09        3.58     23.35 o 
   9   1  15     1737.40     1874.65     97.96 o 
  11   1  15      417.26      418.90     42.49 o 
  13   1  15      650.19      669.35     60.80 o 
  15   1  15      624.91      716.66     44.05 o 
  17   1  15      490.79      449.90     72.52 o 
 -36   2  15     1595.71     2060.62    284.22 o 
 -34   2  15      431.20      497.72    138.14 o 
 -32   2  15     1408.10     1535.18    132.75 o 
 -30   2  15        8.03       73.74     87.81 o 
 -28   2  15     4633.52     4670.16    161.37 o 
 -26   2  15      163.14       51.64     72.36 o 
 -24   2  15     5834.48     5998.73    175.45 o 
 -22   2  15       71.91      108.86     61.18 o 
 -20   2  15     1408.50     1239.34     85.51 o 
 -18   2  15     4686.93     4379.40    137.49 o 
 -16   2  15     1074.82     1189.79     83.03 o 
 -14   2  15    17570.56    16957.09    348.71 o 
 -12   2  15       28.50       17.83     49.44 o 
 -10   2  15     4669.04     4732.51    139.51 o 
  -8   2  15     2152.80     2131.95     98.73 o 
  -6   2  15     4641.85     4365.98    121.61 o 
  -4   2  15       72.94       59.43     57.28 o 
  -2   2  15     4341.14     4241.21    112.82 o 
   0   2  15     1586.62     1466.29     66.19 o 
   2   2  15      169.47       41.72     56.52 o 
   4   2  15       12.45       29.60     25.39 o 
   6   2  15     2194.86     2158.31     82.78 o 
   8   2  15     1258.70     1159.53     58.66 o 
  10   2  15      210.19      367.68     38.74 o 
  12   2  15     2464.27     2515.69    107.08 o 
  14   2  15      434.17      450.35     57.14 o 
  16   2  15      214.49        0.00    172.56 o 
 -35   3  15     4082.33     4958.69    390.81 o 
 -33   3  15      677.43      627.26    143.42 o 
 -31   3  15     1386.33     1244.76    126.33 o 
 -29   3  15    12567.00    13179.15    343.90 o 
 -27   3  15      377.59      408.75     98.16 o 
 -25   3  15     4854.83     4616.23    157.99 o 
 -23   3  15     1898.78     1812.35    105.66 o 
 -21   3  15     8695.83     8932.05    309.88 o 
 -19   3  15      663.81      621.49     71.21 o 
 -17   3  15      121.71       73.39     54.68 o 
 -15   3  15     2014.21     1956.41     99.49 o 
 -13   3  15      510.68      502.02     63.44 o 
 -11   3  15     2328.73     2408.83    105.20 o 
  -9   3  15     1849.28     1748.06     70.67 o 
  -7   3  15      443.23      430.13     46.31 o 
  -5   3  15     5100.13     4762.79    120.15 o 
  -3   3  15      494.41      508.82     39.56 o 
  -1   3  15     2350.00     2145.75     80.55 o 
   1   3  15      186.56      106.17     48.40 o 
   3   3  15     1996.50     2101.83     96.12 o 
   5   3  15     1252.33     1295.78     58.72 o 
   7   3  15       48.72       24.85     33.70 o 
   9   3  15     1121.13     1119.98     55.50 o 
  11   3  15       51.61       16.19     39.84 o 
  13   3  15     1156.65     1119.32     66.37 o 
  15   3  15     1514.91     1487.79     75.18 o 
  17   3  15      115.87      -39.64     39.64 o 
 -34   4  15      667.57      799.58    154.32 o 
 -32   4  15     2392.59     2730.58    309.60 o 
 -30   4  15     2053.71     2680.88    160.94 o 
 -28   4  15      882.96     1032.79    117.55 o 
 -26   4  15      690.96      562.52    105.69 o 
 -24   4  15      705.44      839.66    111.99 o 
 -22   4  15     6574.92     6438.06    179.48 o 
 -20   4  15      926.64      975.61     82.67 o 
 -18   4  15     3802.34     3468.07    125.48 o 
 -16   4  15     3394.90     3085.23     96.03 o 
 -14   4  15       22.87      -24.04     48.52 o 
 -12   4  15      791.29      926.19     47.36 o 
 -10   4  15      346.93      371.30     60.83 o 
  -8   4  15     2060.84     1971.21     80.30 o 
  -6   4  15        2.34       -2.09     33.38 o 
  -4   4  15      273.00      232.72     32.72 o 
  -2   4  15      500.48      474.21     38.65 o 
   0   4  15       16.15      -62.20     62.20 o 
   2   4  15     5292.30     5302.04    157.73 o 
   4   4  15     1474.67     1443.80     82.59 o 
   6   4  15      126.37       59.56     32.97 o 
   8   4  15      571.37      466.47     50.09 o 
  10   4  15       64.03       13.13     46.15 o 
  12   4  15        0.42       13.78     21.35 o 
  14   4  15      125.81      167.13     78.87 o 
  16   4  15      856.54      700.43     55.03 o 
 -35   5  15     2597.99     3210.09    235.56 o 
 -33   5  15       19.72      -39.28    123.78 o 
 -31   5  15     1722.09     1847.46    269.00 o 
 -29   5  15     2925.67     3134.04    202.21 o 
 -27   5  15     2865.52     3130.37    165.50 o 
 -25   5  15     3644.67     3411.85    169.63 o 
 -23   5  15     7682.48     7776.47    244.22 o 
 -21   5  15     6222.37     6350.42    214.29 o 
 -19   5  15       13.12      121.67     58.84 o 
 -17   5  15        1.42      -17.70     27.17 o 
 -15   5  15       34.86       55.47     22.44 o 
 -13   5  15     1407.25     1433.31     67.61 o 
 -11   5  15     1945.88     1883.41     78.32 o 
  -9   5  15    12892.78    12008.97    291.01 o 
  -7   5  15     3859.35     3680.57    111.81 o 
  -5   5  15       10.91        5.52     31.42 o 
  -3   5  15      215.96      192.78     32.59 o 
  -1   5  15      216.84      219.51     73.66 o 
   1   5  15      990.15      951.90     66.45 o 
   3   5  15     4857.10     4922.79    152.95 o 
   5   5  15     3102.56     3101.77    128.93 o 
   7   5  15      472.03      463.56     52.97 o 
   9   5  15      871.26      825.22     71.75 o 
  11   5  15       68.83       47.35     30.71 o 
  13   5  15      666.05      684.65     63.16 o 
  15   5  15      586.77      452.87     54.09 o 
 -32   6  15     3661.61     3654.85    240.13 o 
 -30   6  15      974.30      939.20    161.50 o 
 -28   6  15      267.06       90.61    238.55 o 
 -26   6  15      391.06      437.98    122.84 o 
 -24   6  15     2933.68     3001.02    166.34 o 
 -22   6  15     7064.05     6809.52    191.65 o 
 -20   6  15     4328.64     4382.11    146.28 o 
 -18   6  15     5412.20     5582.50    165.89 o 
 -16   6  15     3545.68     3402.14    109.40 o 
 -14   6  15      514.73      496.22     43.83 o 
 -12   6  15     1873.83     1732.75     78.60 o 
 -10   6  15      994.00     1107.03     69.26 o 
  -8   6  15     2052.89     2109.44    109.95 o 
  -6   6  15      100.07      169.69     33.30 o 
  -4   6  15     3929.68     3885.96    114.90 o 
  -2   6  15     1978.57     1836.40     93.32 o 
   0   6  15      166.33       58.29     69.84 o 
   2   6  15     6444.76     6653.74    184.23 o 
   4   6  15     1123.26     1049.83     78.49 o 
   6   6  15      180.62       53.90     29.00 o 
   8   6  15     1278.02     1214.17     86.63 o 
  10   6  15      677.18      552.47     76.74 o 
  12   6  15      221.58      117.82     37.79 o 
  14   6  15      396.69      417.92    142.11 o 
 -31   7  15      171.56       72.70    121.86 o 
 -29   7  15      483.55      436.49    143.42 o 
 -27   7  15     1605.36     1730.08    181.21 o 
 -25   7  15      506.87      393.80    100.82 o 
 -23   7  15     2206.80     2196.74    112.99 o 
 -21   7  15     2206.70     2146.34    110.09 o 
 -19   7  15      214.31      330.67     82.72 o 
 -17   7  15        9.73      -31.69     41.76 o 
 -15   7  15     1645.92     1703.63     88.64 o 
 -13   7  15     1130.40     1177.13     68.26 o 
 -11   7  15      746.91      583.15     53.57 o 
  -9   7  15     5968.49     5804.13    150.43 o 
  -7   7  15     1791.11     2000.07    111.37 o 
  -5   7  15      225.12      253.18     50.40 o 
  -3   7  15       89.79      -32.14     67.40 o 
  -1   7  15     1803.59     1901.44     99.34 o 
   1   7  15     2712.57     2760.43    135.43 o 
   3   7  15      551.28      698.47     64.80 o 
   5   7  15     1902.90     1951.89    140.47 o 
   7   7  15      984.12     1020.12    226.11 o 
   9   7  15      905.54      851.77    162.91 o 
  11   7  15       98.86       25.97     42.01 o 
 -30   8  15       24.52       85.60    119.87 o 
 -28   8  15     2704.35     2753.05    214.53 o 
 -26   8  15       41.28       27.46     33.99 o 
 -24   8  15       12.51      -28.55     28.55 o 
 -22   8  15     1802.70     1735.89     88.68 o 
 -20   8  15      133.36      -44.91     81.36 o 
 -18   8  15     1484.56     1381.04     87.91 o 
 -16   8  15        0.01        8.42     21.98 o 
 -14   8  15    12132.50    11518.50    268.32 o 
 -12   8  15     4961.04     4898.16    180.50 o 
 -10   8  15       31.58      -41.04     69.31 o 
  -8   8  15     1499.10     1355.62     82.16 o 
  -6   8  15      844.20      803.67     78.91 o 
  -4   8  15     5300.48     4986.71    160.14 o 
  -2   8  15        0.44       29.00     39.14 o 
   0   8  15      180.47      147.14     46.64 o 
   2   8  15      883.43      941.61     78.21 o 
   4   8  15      972.53      882.40     98.27 o 
   6   8  15     2249.66     2315.78    129.87 o 
   8   8  15     4116.33     4223.64    310.83 o 
  10   8  15        0.41       -0.12     52.66 o 
 -27   9  15       24.11      -30.24     33.99 o 
 -25   9  15      554.67      270.53    102.52 o 
 -23   9  15      287.78      154.76     47.24 o 
 -21   9  15      477.30      445.99     60.26 o 
 -19   9  15     2687.70     2583.36    115.49 o 
 -17   9  15        0.47      -17.87     24.21 o 
 -15   9  15     3637.64     3599.74    138.02 o 
 -13   9  15     1784.25     1842.89     97.63 o 
 -11   9  15      140.16      158.64     76.07 o 
  -9   9  15       32.34       -4.57     63.35 o 
  -7   9  15     1057.35     1115.87    108.42 o 
  -5   9  15      762.32      705.94     90.92 o 
  -3   9  15       29.27       43.95     59.41 o 
  -1   9  15      958.74     1052.40     84.83 o 
   1   9  15     2770.59     2929.10    148.32 o 
   3   9  15      384.13      362.08     58.21 o 
   5   9  15      220.11      298.23    126.46 o 
   7   9  15      245.34      190.14     49.69 o 
 -24  10  15       39.58      -34.19     57.74 o 
 -22  10  15       95.65       21.52     33.68 o 
 -20  10  15        0.71      -15.91     28.64 o 
 -18  10  15      444.35      320.67     42.75 o 
 -16  10  15      125.84       78.46     42.43 o 
 -14  10  15     2923.31     2887.02    122.77 o 
 -12  10  15     1297.40     1256.15     76.65 o 
 -10  10  15      633.25      625.91     58.41 o 
  -8  10  15     5184.32     4596.56    236.01 o 
  -6  10  15     4990.94     5297.22    253.60 o 
  -4  10  15     1918.88     1852.40    118.60 o 
  -2  10  15      339.39      378.58     49.54 o 
   0  10  15       19.76       33.54     78.49 o 
   2  10  15     1633.98     1552.79    203.44 o 
   4  10  15       87.17      223.90     80.01 o 
 -21  11  15      914.59      482.34    154.28 o 
 -19  11  15      756.34      541.91     56.74 o 
 -17  11  15       57.84      -11.81     36.88 o 
 -15  11  15      274.17      198.88     58.61 o 
 -13  11  15     1536.06     1310.23    173.28 o 
 -11  11  15       60.09      -18.61     40.60 o 
  -9  11  15        3.15      -26.80     27.91 o 
  -7  11  15     1334.19     1421.12    213.17 o 
  -5  11  15     1110.46     1149.82    114.41 o 
  -3  11  15       75.00      218.24    147.19 o 
  -1  11  15     2362.28     2392.41    251.23 o 
   1  11  15     1165.24     1103.99     96.28 o 
 -12  12  15     1907.82     1766.09    350.20 o 
 -10  12  15        0.46        4.23     29.86 o 
  -8  12  15      887.85      862.82    203.02 o 
 -36   0  16       70.82       71.06    172.56 o 
 -34   0  16     1046.71     1022.16    150.60 o 
 -32   0  16     6951.25     7444.13    301.21 o 
 -30   0  16     3343.05     3404.87    223.32 o 
 -28   0  16       84.26      -48.22    100.49 o 
 -26   0  16    10797.51    10599.90    466.94 o 
 -24   0  16    15167.04    15469.32   1134.36 o 
 -22   0  16       78.11       94.14     91.46 o 
 -20   0  16     3975.30     3801.16    188.39 o 
 -18   0  16     8075.92     7398.51    423.80 o 
 -16   0  16      163.75       92.89     77.10 o 
 -14   0  16    14700.30    14278.05    626.82 o 
 -12   0  16     5211.35     4411.55    194.98 o 
 -10   0  16    36563.86    34587.36    908.50 o 
  -8   0  16    13408.50    13635.35    391.99 o 
  -6   0  16      132.89       20.30     75.11 o 
  -4   0  16      317.12      519.24    149.73 o 
  -2   0  16     3551.56     3659.38    238.55 o 
   0   0  16     3521.96     3924.52    187.68 o 
   2   0  16     4139.51     4580.97    484.70 o 
   4   0  16     3004.53     3323.32    132.53 o 
   6   0  16     1334.86     1308.34    137.04 o 
   8   0  16       35.17       32.83     24.95 o 
  10   0  16     2842.05     3321.11    173.66 o 
  12   0  16      498.49      392.19     43.97 o 
  14   0  16      311.93      518.75    114.20 o 
  16   0  16     2471.64     2963.13    160.56 o 
 -35   1  16     1052.50     1542.34    139.42 o 
 -33   1  16       62.48       36.82     78.05 o 
 -31   1  16     1094.74     1378.68    108.43 o 
 -29   1  16       34.09      126.33     74.57 o 
 -27   1  16     1182.42     1305.45    103.25 o 
 -25   1  16       11.28      -65.16     65.16 o 
 -23   1  16       95.02      169.26     66.93 o 
 -21   1  16     3051.04     2844.80    119.77 o 
 -19   1  16      135.79      163.39     59.27 o 
 -17   1  16     6912.68     6646.49    173.76 o 
 -15   1  16      145.36      239.62     59.60 o 
 -13   1  16    11074.44    10767.49    233.66 o 
 -11   1  16        0.17       -1.27     53.29 o 
  -9   1  16     9114.67     8870.29    206.96 o 
  -7   1  16       34.69       35.88     54.52 o 
  -5   1  16    17043.19    16813.70    369.21 o 
  -3   1  16     3543.70     3405.57    123.53 o 
  -1   1  16     4629.14     5056.72    170.38 o 
   1   1  16      430.27      287.29     62.12 o 
   3   1  16      692.19      879.95     59.95 o 
   5   1  16      100.08       94.97     33.70 o 
   7   1  16     1684.25     1577.20     72.99 o 
   9   1  16     2058.48     2030.11     86.90 o 
  11   1  16      445.69      466.01     32.71 o 
  13   1  16      332.41      216.73     31.06 o 
  15   1  16      138.13      157.82     24.56 o 
 -36   2  16      164.51      240.59    138.14 o 
 -34   2  16       74.01       90.28     95.22 o 
 -32   2  16     2554.55     2889.29    163.94 o 
 -30   2  16     3076.47     3263.06    143.74 o 
 -28   2  16     1381.45     1463.79    109.04 o 
 -26   2  16      658.69      776.12     92.59 o 
 -24   2  16    27016.47    27010.12    619.03 o 
 -22   2  16        2.06        8.28     60.31 o 
 -20   2  16     2180.05     1938.37    105.07 o 
 -18   2  16     9611.93     9077.05    213.01 o 
 -16   2  16      488.74      490.01     65.91 o 
 -14   2  16     7477.14     7432.40    184.45 o 
 -12   2  16       59.46       13.85     52.62 o 
 -10   2  16     2552.16     2716.01    118.68 o 
  -8   2  16     6568.19     6429.53    168.34 o 
  -6   2  16     1762.10     1494.29    106.28 o 
  -4   2  16     7236.75     7347.25    184.37 o 
  -2   2  16     4537.45     4722.90    123.08 o 
   0   2  16      415.82      312.18     30.82 o 
   2   2  16       98.07       11.21     75.61 o 
   4   2  16      553.61      474.53     48.75 o 
   6   2  16       56.22      -27.77     40.98 o 
   8   2  16      392.46      454.60     47.33 o 
  10   2  16     1844.78     2098.31    116.59 o 
  12   2  16       59.02      -47.45     47.45 o 
  14   2  16      175.52      233.96     52.89 o 
 -35   3  16       70.21       20.30    182.72 o 
 -33   3  16      294.72      289.37    100.70 o 
 -31   3  16       93.95       44.69     91.69 o 
 -29   3  16      148.18      389.56     99.85 o 
 -27   3  16     3999.51     3845.47    150.35 o 
 -25   3  16     1896.68     1820.97    116.32 o 
 -23   3  16        4.78      146.67     70.69 o 
 -21   3  16        6.67      -12.04     60.31 o 
 -19   3  16     2095.38     1968.44    107.02 o 
 -17   3  16     8173.28     7462.57    188.89 o 
 -15   3  16      597.83      625.89     69.75 o 
 -13   3  16     3811.67     3671.70    128.74 o 
 -11   3  16      508.31      373.82     62.78 o 
  -9   3  16      628.49      512.05     65.32 o 
  -7   3  16     1861.78     2045.81    115.16 o 
  -5   3  16      653.56      513.03     75.58 o 
  -3   3  16      151.65      147.24     24.87 o 
  -1   3  16     1218.44     1301.04     63.73 o 
   1   3  16       62.42      -15.60     63.46 o 
   3   3  16      591.53      474.43     43.47 o 
   5   3  16      402.33      450.49     56.76 o 
   7   3  16     1639.39     1688.12     99.43 o 
   9   3  16     3868.52     4088.14    175.29 o 
  11   3  16      195.01       50.75    162.41 o 
  13   3  16        1.38       31.49    124.35 o 
  15   3  16      744.43      884.06    185.25 o 
 -34   4  16      136.84      289.30    187.79 o 
 -32   4  16     1669.13     1857.73    190.21 o 
 -30   4  16     6378.53     6678.97    235.76 o 
 -28   4  16     6379.64     6453.12    229.08 o 
 -26   4  16     2089.63     2111.22    146.52 o 
 -24   4  16    13557.87    13071.72    288.02 o 
 -22   4  16     4095.48     3934.82    143.19 o 
 -20   4  16      116.67       77.64     60.70 o 
 -18   4  16     1712.85     1797.05    102.38 o 
 -16   4  16      666.12      871.56     77.68 o 
 -14   4  16       24.61       54.86     54.98 o 
 -12   4  16     6109.69     5715.77    161.74 o 
 -10   4  16     1494.63     1586.43     95.04 o 
  -8   4  16     9930.86     9266.75    209.21 o 
  -6   4  16      192.14      167.35     25.90 o 
  -4   4  16      663.52      586.18     80.45 o 
  -2   4  16       70.10       24.93     17.21 o 
   0   4  16      491.32      487.48     54.28 o 
   2   4  16      989.14     1078.04     70.01 o 
   4   4  16     2726.75     2743.36    114.21 o 
   6   4  16      412.97      465.95     70.33 o 
   8   4  16       41.28       16.90     54.69 o 
  10   4  16     1836.23     1813.09    106.39 o 
  12   4  16       24.01      -34.54     34.54 o 
  14   4  16        4.67       44.90     34.71 o 
 -33   5  16      513.55      572.54    155.84 o 
 -31   5  16     3305.22     3233.05    324.83 o 
 -29   5  16     3761.51     4343.06    195.46 o 
 -27   5  16      758.03      699.94    110.36 o 
 -25   5  16      823.15      806.93    114.54 o 
 -23   5  16    14248.53    13800.36    351.81 o 
 -21   5  16    12487.24    11989.50    268.19 o 
 -19   5  16     5983.17     5620.39    165.61 o 
 -17   5  16      232.00      171.69     62.48 o 
 -15   5  16     3271.67     3146.72    123.62 o 
 -13   5  16       15.43       -1.65     15.39 o 
 -11   5  16      297.11      318.03     65.75 o 
  -9   5  16     2044.79     2230.68    102.56 o 
  -7   5  16     2543.63     2517.29     97.48 o 
  -5   5  16      155.17       39.99     54.61 o 
  -3   5  16       78.95       38.41     31.50 o 
  -1   5  16     8947.86     8748.56    215.82 o 
   1   5  16      138.51      111.97     73.14 o 
   3   5  16     6857.54     6634.36    187.36 o 
   5   5  16      357.04      372.87     52.51 o 
   7   5  16        5.77       22.70     89.11 o 
   9   5  16        9.83       24.36     47.61 o 
  11   5  16       43.20       10.49     29.83 o 
  13   5  16     2794.21     2926.65    296.91 o 
 -32   6  16       22.41       16.33    123.47 o 
 -30   6  16     2630.58     3012.92    220.69 o 
 -28   6  16        5.99      -43.52    108.36 o 
 -26   6  16     2240.03     2298.77    182.72 o 
 -24   6  16     7237.61     7163.08    240.96 o 
 -22   6  16      385.00      468.55    103.98 o 
 -20   6  16     3356.35     3564.00    169.28 o 
 -18   6  16     2882.39     2767.00    152.20 o 
 -16   6  16      530.66      368.76     31.80 o 
 -14   6  16      106.86       89.30     32.28 o 
 -12   6  16     6749.83     6612.78    159.60 o 
 -10   6  16     5445.78     5235.95    182.59 o 
  -8   6  16     2672.97     2548.72     99.89 o 
  -6   6  16     2880.00     2796.34    101.99 o 
  -4   6  16     2519.63     2399.75    105.69 o 
  -2   6  16      180.04      160.76     32.12 o 
   0   6  16       32.53      -32.07     71.03 o 
   2   6  16      423.17      418.56     43.74 o 
   4   6  16     2691.21     2697.01    134.98 o 
   6   6  16      714.75      714.56     66.58 o 
   8   6  16       10.40       33.40     41.37 o 
  10   6  16      868.70      733.73     80.83 o 
  12   6  16      122.22      197.81     33.66 o 
 -31   7  16      445.25      421.19    137.30 o 
 -29   7  16      260.35      250.93    134.26 o 
 -27   7  16       58.12       73.77     89.95 o 
 -25   7  16      191.60       92.43    115.84 o 
 -23   7  16     3493.26     3705.59    218.08 o 
 -21   7  16     4124.26     4073.34    221.12 o 
 -19   7  16        4.93      -33.70     33.70 o 
 -17   7  16      411.37      270.14     32.98 o 
 -15   7  16      431.22      392.94     40.29 o 
 -13   7  16      677.02      737.78     48.51 o 
 -11   7  16      411.33      244.45     32.47 o 
  -9   7  16     6389.21     6079.98    178.53 o 
  -7   7  16    10114.85     9639.47    207.43 o 
  -5   7  16     1326.62     1284.68     79.69 o 
  -3   7  16      638.18      537.21     47.51 o 
  -1   7  16     5491.37     5544.89    168.34 o 
   1   7  16      133.73      134.32     37.64 o 
   3   7  16     2549.39     2938.96    141.96 o 
   5   7  16       70.54      114.84    105.46 o 
   7   7  16      613.39      561.69     86.53 o 
   9   7  16     3071.80     3322.87    240.82 o 
  11   7  16      153.25       32.42     39.01 o 
 -30   8  16       36.13     -115.61    115.61 o 
 -28   8  16        2.60      -92.34    109.70 o 
 -26   8  16      200.28       96.58    125.00 o 
 -24   8  16     1287.06     1433.84    134.73 o 
 -22   8  16       48.85      -19.12     86.71 o 
 -20   8  16     1514.88     1430.48    146.01 o 
 -18   8  16     2579.22     2618.26    115.71 o 
 -16   8  16      152.98      139.53    105.46 o 
 -14   8  16      381.49      448.74     38.14 o 
 -12   8  16      518.93      587.11     51.05 o 
 -10   8  16     2037.72     1958.84     99.33 o 
  -8   8  16      353.36      273.38     86.90 o 
  -6   8  16     1574.58     1661.07     96.10 o 
  -4   8  16     1417.70     1500.35     90.00 o 
  -2   8  16     1560.83     1530.91    152.37 o 
   0   8  16      560.49      576.01     61.59 o 
   2   8  16     2464.25     2552.93    131.99 o 
   4   8  16      257.39      306.87     38.51 o 
   6   8  16        0.09       36.14     58.76 o 
   8   8  16       48.10      103.04     33.78 o 
 -27   9  16     1110.28     1095.65    166.16 o 
 -25   9  16      985.52     1043.26    164.55 o 
 -23   9  16      328.34      175.13     92.53 o 
 -21   9  16       38.18       -1.55     28.68 o 
 -19   9  16        7.75       27.90     29.30 o 
 -17   9  16     1756.66     1690.29     86.16 o 
 -15   9  16       30.58      134.14     35.06 o 
 -13   9  16     9801.90     9401.06    268.12 o 
 -11   9  16      405.81      252.29     35.16 o 
  -9   9  16      743.44      823.52    152.26 o 
  -7   9  16     7003.39     6776.55    197.87 o 
  -5   9  16     5351.20     5235.23    198.76 o 
  -3   9  16       11.29      -28.84     28.84 o 
  -1   9  16        7.71      -25.17     40.72 o 
   1   9  16      188.42      310.88     50.55 o 
   3   9  16       13.66      -22.48     29.24 o 
   5   9  16      997.28     1015.68    138.63 o 
 -24  10  16      125.70      -29.05     34.05 o 
 -22  10  16     1435.35     1379.44    170.22 o 
 -20  10  16      453.60      294.31     57.14 o 
 -18  10  16     1196.57      931.15     97.43 o 
 -16  10  16      689.20      562.19     58.95 o 
 -14  10  16      729.55      685.98     49.27 o 
 -12  10  16     1286.72     1174.68     74.41 o 
 -10  10  16       30.61       12.30     40.60 o 
  -8  10  16     1120.25     1101.37    192.87 o 
  -6  10  16      927.18      832.12     89.30 o 
  -4  10  16     2310.67     2183.14    149.70 o 
  -2  10  16     1212.40     1171.05    112.77 o 
   0  10  16     2170.57     2094.47    140.36 o 
   2  10  16      676.02      469.54    175.24 o 
 -19  11  16      150.00      110.18     33.23 o 
 -17  11  16        3.45      -28.57     28.57 o 
 -15  11  16      656.24      426.00     81.41 o 
 -13  11  16      795.02      527.97     83.74 o 
 -11  11  16       47.57      -20.30    131.96 o 
  -9  11  16       15.27      -25.38    137.04 o 
  -7  11  16     3478.21     3680.41    230.93 o 
  -5  11  16       36.44      101.51     39.14 o 
  -3  11  16       13.66        6.49     35.53 o 
 -35   1  17      319.55      284.46    106.93 o 
 -33   1  17      792.22      754.22     99.39 o 
 -31   1  17     2608.93     2970.45    141.53 o 
 -29   1  17     4076.17     4142.62    159.14 o 
 -27   1  17     3037.73     2881.57    137.45 o 
 -25   1  17       43.40      -22.76     69.39 o 
 -23   1  17    14566.12    14631.86    408.04 o 
 -21   1  17     1420.63     1365.83     95.73 o 
 -19   1  17       16.10      -43.37     58.10 o 
 -17   1  17    13394.55    13030.62    402.18 o 
 -15   1  17     3046.71     3107.19    121.69 o 
 -13   1  17      120.48       30.31     56.34 o 
 -11   1  17       73.40       91.52     59.43 o 
  -9   1  17    26214.89    25283.90    457.58 o 
  -7   1  17    11324.69    11189.89    246.06 o 
  -5   1  17       77.83        4.52     58.20 o 
  -3   1  17    11151.87    11882.59    291.20 o 
  -1   1  17     2672.71     2357.60    111.50 o 
   1   1  17     1230.58     1356.80    100.25 o 
   3   1  17     4303.81     4428.64    175.14 o 
   5   1  17      410.87      519.34     80.31 o 
   7   1  17        6.58       16.68     33.84 o 
   9   1  17       83.55       55.05     52.45 o 
  11   1  17     1166.64     1341.22     72.38 o 
  13   1  17       23.22        7.48     63.97 o 
 -36   2  17      237.32      260.93    139.83 o 
 -34   2  17      933.45      855.78    121.70 o 
 -32   2  17       19.47      120.49     96.42 o 
 -30   2  17     1239.55     1374.64    108.55 o 
 -28   2  17       11.75      -45.08     71.09 o 
 -26   2  17     4828.18     4757.89    165.04 o 
 -24   2  17     4958.52     5202.34    170.29 o 
 -22   2  17     2327.84     2422.65    119.07 o 
 -20   2  17     5124.25     4869.64    153.94 o 
 -18   2  17     3939.29     3674.38    135.05 o 
 -16   2  17     7761.03     7184.32    186.30 o 
 -14   2  17      156.81      172.73     60.83 o 
 -12   2  17     6175.79     6050.01    168.40 o 
 -10   2  17      418.35      328.05     65.91 o 
  -8   2  17     1414.56     1462.78     92.50 o 
  -6   2  17      379.22      319.70     75.74 o 
  -4   2  17     5045.64     5038.62    152.82 o 
  -2   2  17     1413.07     1598.52     96.68 o 
   0   2  17      596.32      584.37     71.09 o 
   2   2  17      128.33       97.94     93.67 o 
   4   2  17      899.37      893.30     58.62 o 
   6   2  17     1079.42      947.31     74.59 o 
   8   2  17     3628.94     4045.38    166.66 o 
  10   2  17     1299.35     1284.37     84.87 o 
  12   2  17       39.14      -61.80    102.24 o 
  14   2  17        5.57       45.30    175.10 o 
 -35   3  17      811.94      780.02    163.26 o 
 -33   3  17      789.94      799.27    120.80 o 
 -31   3  17     2746.95     2914.07    165.58 o 
 -29   3  17     4045.84     4115.74    187.34 o 
 -27   3  17       46.71      -71.09     71.09 o 
 -25   3  17     1267.01     1245.45    102.48 o 
 -23   3  17    22069.62    21482.12    676.90 o 
 -21   3  17      295.58      255.86     69.45 o 
 -19   3  17      924.85      945.56     84.12 o 
 -17   3  17    12562.73    11759.37    259.34 o 
 -15   3  17       48.97       85.50     59.43 o 
 -13   3  17      381.04      372.37     66.59 o 
 -11   3  17     1927.60     1939.54    105.12 o 
  -9   3  17     4704.99     4669.90    146.25 o 
  -7   3  17     1178.18     1147.34     97.65 o 
  -5   3  17      474.27      583.94     73.76 o 
  -3   3  17    13539.76    13362.51    280.21 o 
  -1   3  17      632.02      618.28     71.79 o 
   1   3  17       79.13       79.51     23.86 o 
   3   3  17      333.05      387.11     57.54 o 
   5   3  17      602.04      771.17     51.23 o 
   7   3  17      220.33      291.96     49.85 o 
   9   3  17      160.50       45.68    152.26 o 
  11   3  17      554.06      639.01     63.44 o 
  13   3  17       39.00      -60.91     60.91 o 
 -34   4  17      714.87      715.64    228.39 o 
 -32   4  17        9.47      169.85     98.25 o 
 -30   4  17      633.08      736.32    114.60 o 
 -28   4  17      415.98      458.50    102.23 o 
 -26   4  17     1615.21     1440.76    128.67 o 
 -24   4  17     2777.08     2876.41    175.09 o 
 -22   4  17     8886.34     8362.93    214.46 o 
 -20   4  17     1904.13     1843.42    108.80 o 
 -18   4  17      446.30      520.39     75.66 o 
 -16   4  17     1854.41     1869.20    105.69 o 
 -14   4  17      531.07      478.27     72.00 o 
 -12   4  17     2086.82     1891.82    107.16 o 
 -10   4  17       31.41       59.14     58.20 o 
  -8   4  17     1980.33     2031.22    124.66 o 
  -6   4  17     2948.68     2981.84    121.89 o 
  -4   4  17      182.94       83.07     72.52 o 
  -2   4  17      534.39      477.16    108.40 o 
   0   4  17     4782.95     4654.62    147.40 o 
   2   4  17      406.81      454.16     32.95 o 
   4   4  17       59.10       59.35     24.17 o 
   6   4  17        0.83      -43.22     43.22 o 
   8   4  17     1189.52     1115.13     63.26 o 
  10   4  17       16.59       45.28     83.74 o 
  12   4  17        0.47      -80.25     91.36 o 
 -33   5  17      719.06      812.07    228.39 o 
 -31   5  17      131.60      265.12    119.51 o 
 -29   5  17     5601.26     5631.81    220.67 o 
 -27   5  17       39.14       -6.61     88.02 o 
 -25   5  17      476.06      358.58    103.02 o 
 -23   5  17    12881.70    12662.73    335.03 o 
 -21   5  17       15.41      185.52     72.11 o 
 -19   5  17      543.57      577.86     79.00 o 
 -17   5  17     2476.38     2372.41    114.81 o 
 -15   5  17     3404.56     3270.75    130.60 o 
 -13   5  17     2129.69     1872.66    107.16 o 
 -11   5  17     6626.43     5970.94    172.48 o 
  -9   5  17     5639.73     5691.16    191.39 o 
  -7   5  17      213.58      112.66     61.06 o 
  -5   5  17       34.96      -25.29     55.22 o 
  -3   5  17     2544.18     2696.43    132.20 o 
  -1   5  17       97.86       36.53     73.97 o 
   1   5  17      334.78      286.16     32.87 o 
   3   5  17      409.86      428.86     52.01 o 
   5   5  17     1573.33     1543.09    104.71 o 
   7   5  17      128.35        8.39     60.23 o 
   9   5  17       93.77       67.96     28.99 o 
  11   5  17      704.37      721.68    104.05 o 
 -32   6  17       24.85       74.74    130.66 o 
 -30   6  17     1239.89     1634.29    258.85 o 
 -28   6  17      523.24      545.48    144.65 o 
 -26   6  17        8.51      -30.78     93.65 o 
 -24   6  17     1032.31     1130.31    123.62 o 
 -22   6  17     8935.01     8409.66    261.92 o 
 -20   6  17     7926.41     7830.15    248.65 o 
 -18   6  17      239.20      177.74     66.67 o 
 -16   6  17      265.12       82.08     73.99 o 
 -14   6  17       79.46       30.96     58.80 o 
 -12   6  17     1925.31     1860.05    109.47 o 
 -10   6  17     1025.36      885.58     97.48 o 
  -8   6  17     6361.46     6218.40    155.47 o 
  -6   6  17     2942.28     2655.01    107.43 o 
  -4   6  17     1315.69     1214.45     90.43 o 
  -2   6  17     1132.31      931.94     64.48 o 
   0   6  17     6530.29     6521.17    186.36 o 
   2   6  17       70.20       53.83     24.04 o 
   4   6  17      492.80      325.55     44.09 o 
   6   6  17       25.18       29.13     47.54 o 
   8   6  17     1546.06     1564.27    167.23 o 
  10   6  17       10.23       39.48     33.69 o 
 -31   7  17        5.08      -47.95    117.01 o 
 -29   7  17     1452.69     1402.37    190.33 o 
 -27   7  17      978.99      943.33    126.89 o 
 -25   7  17     1054.19     1007.36    164.95 o 
 -23   7  17     5914.74     6256.27    278.21 o 
 -21   7  17      658.45      720.44    114.12 o 
 -19   7  17      233.47      100.38     90.54 o 
 -17   7  17     1934.27     1964.19    138.31 o 
 -15   7  17     2183.43     2210.17    118.12 o 
 -13   7  17      410.40      460.03     75.35 o 
 -11   7  17      395.64      275.76     84.98 o 
  -9   7  17     2962.96     3055.63    111.38 o 
  -7   7  17      739.13      635.85     71.38 o 
  -5   7  17      175.45      132.21     51.21 o 
  -3   7  17      340.48      396.89     40.61 o 
  -1   7  17      447.38      460.43     48.76 o 
   1   7  17      716.59      681.11     95.47 o 
   3   7  17      297.84      249.95     33.97 o 
   5   7  17     1172.77     1041.60    154.05 o 
   7   7  17       75.18      171.62     33.93 o 
   9   7  17        3.07        9.76     33.78 o 
 -28   8  17      153.89      145.45    124.23 o 
 -26   8  17      143.56      143.41     96.82 o 
 -24   8  17      945.33      969.92    122.39 o 
 -22   8  17        2.30      -15.10     87.96 o 
 -20   8  17      502.10      550.76    128.60 o 
 -18   8  17     1047.05     1037.74    145.05 o 
 -16   8  17     2861.40     2651.13    188.39 o 
 -14   8  17      607.51      406.98     45.24 o 
 -12   8  17     1583.15     1730.82     93.87 o 
 -10   8  17      148.30      -20.30     96.90 o 
  -8   8  17     1444.99     1314.37     85.51 o 
  -6   8  17     6329.05     6038.22    180.97 o 
  -4   8  17      901.18      669.19    119.81 o 
  -2   8  17      476.16      310.90     42.44 o 
   0   8  17      869.46      877.10     73.20 o 
   2   8  17      167.89      102.48     29.41 o 
   4   8  17      583.82      404.59    131.93 o 
   6   8  17      595.96      544.44     55.77 o 
 -25   9  17        1.89       60.76    119.51 o 
 -23   9  17      340.17      351.45    104.58 o 
 -21   9  17     1495.96     1436.42    132.44 o 
 -19   9  17      112.23      -42.68     86.71 o 
 -17   9  17     1958.77     2146.30    145.16 o 
 -15   9  17      384.29      394.73     52.34 o 
 -13   9  17       15.91       12.92     34.43 o 
 -11   9  17       43.55      -16.25     60.05 o 
  -9   9  17      585.87      708.41     77.03 o 
  -7   9  17     1629.92     1539.34    101.72 o 
  -5   9  17       10.90       -6.76     31.50 o 
  -3   9  17      752.16      727.81     74.65 o 
  -1   9  17     2520.12     2597.24    148.66 o 
   1   9  17      272.21      259.81     42.61 o 
   3   9  17       21.70      -15.05     43.02 o 
 -22  10  17      324.34      351.64    101.53 o 
 -20  10  17      133.36      231.17     95.90 o 
 -18  10  17      115.85       15.43     55.00 o 
 -16  10  17     1833.24     1279.44    206.46 o 
 -14  10  17        6.13      -35.09     97.99 o 
 -12  10  17     2349.75     2158.60    146.78 o 
 -10  10  17       27.31      -81.21    126.89 o 
  -8  10  17       15.45       63.06     78.67 o 
  -6  10  17     1790.35     1677.54    118.18 o 
  -4  10  17      356.92      345.35     53.61 o 
  -2  10  17     2312.10     2438.11    183.78 o 
   0  10  17      977.60      811.82    100.55 o 
 -15  11  17      662.82      837.45    197.94 o 
 -13  11  17       25.97       -4.79     30.45 o 
 -11  11  17       19.16      -91.36    137.04 o 
  -9  11  17      141.69       55.83    147.19 o 
  -7  11  17     2325.25     2404.89    230.93 o 
 -36   0  18     2055.57     2372.15    197.29 o 
 -34   0  18      204.53       51.97    120.19 o 
 -32   0  18     4014.90     4252.62    240.13 o 
 -30   0  18      254.67      263.62    120.19 o 
 -28   0  18      659.27      603.88    130.96 o 
 -26   0  18    11933.98    12074.14    538.00 o 
 -24   0  18     1499.06     1513.02    187.79 o 
 -22   0  18     3731.58     3787.43    261.38 o 
 -20   0  18     6850.15     6214.96    395.88 o 
 -18   0  18      764.75      655.36    111.25 o 
 -16   0  18     4760.97     4345.53    243.62 o 
 -14   0  18     2850.12     2888.04    171.82 o 
 -12   0  18     6226.63     6121.40    243.73 o 
 -10   0  18     1551.15     1663.81    152.24 o 
  -8   0  18    26464.95    25783.03    667.24 o 
  -6   0  18      806.80      738.38    116.73 o 
  -4   0  18       18.36       49.87     82.31 o 
  -2   0  18    13354.71    13886.37    553.22 o 
   0   0  18        2.52       91.36    106.58 o 
   2   0  18     3452.98     3656.18    187.79 o 
   4   0  18      813.95      654.73    177.64 o 
   6   0  18       25.79       55.83    131.96 o 
   8   0  18     1067.10      994.78    203.02 o 
  10   0  18        3.84       40.60    147.19 o 
  12   0  18       38.75       15.23    162.41 o 
 -35   1  18      309.01      256.45    106.44 o 
 -33   1  18      179.36       44.31     83.58 o 
 -31   1  18      235.23      379.61     86.67 o 
 -29   1  18      610.38      635.43     93.13 o 
 -27   1  18     1909.94     1927.64    121.46 o 
 -25   1  18     1477.04     1587.20    110.68 o 
 -23   1  18     4364.49     4414.38    155.93 o 
 -21   1  18      765.52      760.54     83.74 o 
 -19   1  18     3140.57     2906.29    125.56 o 
 -17   1  18       21.04      120.65     62.57 o 
 -15   1  18     4041.15     3702.77    135.01 o 
 -13   1  18       67.83      -20.93     58.10 o 
 -11   1  18     5094.45     4848.82    154.52 o 
  -9   1  18     1856.02     1855.75    108.90 o 
  -7   1  18     2188.08     2265.06    113.29 o 
  -5   1  18      211.75      217.82     64.52 o 
  -3   1  18      555.41      761.61     90.46 o 
  -1   1  18      167.90      158.53     63.70 o 
   1   1  18      257.60      367.15     69.78 o 
   3   1  18      194.92      239.44     88.96 o 
   5   1  18     2861.10     2996.35    204.47 o 
   7   1  18      551.65      539.66    125.61 o 
   9   1  18      625.14      632.09    130.96 o 
  11   1  18      749.64      716.08    141.45 o 
 -36   2  18      411.94      430.10    110.28 o 
 -34   2  18      206.04      142.16    105.26 o 
 -32   2  18     2812.99     2842.73    167.68 o 
 -30   2  18      910.32     1139.32    104.47 o 
 -28   2  18      426.78      466.04     87.97 o 
 -26   2  18     6782.43     6681.71    196.47 o 
 -24   2  18     3852.54     4088.77    151.90 o 
 -22   2  18    10036.95     9922.61    238.98 o 
 -20   2  18     4281.22     4236.32    148.28 o 
 -18   2  18      773.28      880.14     84.30 o 
 -16   2  18    13427.78    12978.74    317.94 o 
 -14   2  18      589.90      693.58     79.28 o 
 -12   2  18     2005.50     1879.25    106.40 o 
 -10   2  18       13.80      -23.00     58.28 o 
  -8   2  18     9667.63     9617.79    226.56 o 
  -6   2  18      877.88      857.76     93.68 o 
  -4   2  18      116.56      126.97     62.68 o 
  -2   2  18    10164.18    10013.80    234.87 o 
   0   2  18       74.40       52.56     73.14 o 
   2   2  18     1956.71     2091.86    133.87 o 
   4   2  18     1848.36     1801.02    127.58 o 
   6   2  18      182.87      228.39    162.41 o 
   8   2  18       59.21       81.21    157.34 o 
  10   2  18       73.20       30.45    157.34 o 
  12   2  18      288.10      127.81    116.97 o 
 -35   3  18      267.55      132.63    136.24 o 
 -33   3  18       57.71      -95.61     95.61 o 
 -31   3  18        0.08       77.23     94.73 o 
 -29   3  18      220.13       84.48     92.57 o 
 -27   3  18      217.65      119.69     77.44 o 
 -25   3  18     1446.78     1441.07    108.24 o 
 -23   3  18     4570.59     4632.54    160.71 o 
 -21   3  18      148.69       11.68     64.78 o 
 -19   3  18       51.15        0.34     62.75 o 
 -17   3  18      356.09      537.06     76.31 o 
 -15   3  18     1678.42     1661.84    104.62 o 
 -13   3  18      685.59      508.59     73.46 o 
 -11   3  18        2.90       70.68     59.60 o 
  -9   3  18      137.67      128.44     62.14 o 
  -7   3  18      130.17       33.13     67.27 o 
  -5   3  18      151.61      178.36     63.46 o 
  -3   3  18      106.74      221.88     63.78 o 
  -1   3  18     1690.72     1924.64    129.11 o 
   1   3  18        5.29      -29.55     69.41 o 
   3   3  18      657.80      705.29     96.61 o 
   5   3  18     1305.21     1542.47    125.95 o 
   7   3  18        6.31       40.43    103.89 o 
   9   3  18      968.39     1108.41    152.50 o 
  11   3  18       57.46       40.74     53.29 o 
 -34   4  18      885.35     1020.34    175.85 o 
 -32   4  18     3139.48     3412.19    183.05 o 
 -30   4  18     1483.30     1770.95    144.90 o 
 -28   4  18     3116.55     3139.66    170.32 o 
 -26   4  18       68.71      -68.72     87.60 o 
 -24   4  18     1413.93     1260.88    101.90 o 
 -22   4  18     4277.70     4187.21    152.82 o 
 -20   4  18      625.37      643.91     82.46 o 
 -18   4  18    11652.00    11074.92    255.45 o 
 -16   4  18     3046.51     2820.87    125.60 o 
 -14   4  18     5965.78     5928.62    174.40 o 
 -12   4  18     4800.96     4845.42    155.90 o 
 -10   4  18     9361.95     8920.26    218.05 o 
  -8   4  18     1787.05     1974.03    121.02 o 
  -6   4  18      620.77      622.83     76.48 o 
  -4   4  18      419.83      488.05     68.25 o 
  -2   4  18     4083.24     3871.12    169.61 o 
   0   4  18        5.02      -50.50     70.12 o 
   2   4  18     1043.39     1150.08    111.59 o 
   4   4  18      273.39      310.08     86.32 o 
   6   4  18     1297.80     1312.12    131.83 o 
   8   4  18       19.36        4.85     32.40 o 
  10   4  18       16.15      -54.18     76.13 o 
 -33   5  18     1512.28     2192.58    304.53 o 
 -31   5  18      378.82      515.86    114.60 o 
 -29   5  18      315.24      249.18    103.48 o 
 -27   5  18       66.93       58.67     92.27 o 
 -25   5  18        1.61      -72.12     83.21 o 
 -23   5  18      437.43      514.20    102.30 o 
 -21   5  18     4745.49     4309.47    155.42 o 
 -19   5  18     4776.04     4619.54    157.52 o 
 -17   5  18     1427.77     1430.18     99.30 o 
 -15   5  18      308.00      275.73     71.39 o 
 -13   5  18     2266.08     1997.48    112.19 o 
 -11   5  18     3725.08     3389.64    134.46 o 
  -9   5  18      163.68      148.04     77.01 o 
  -7   5  18     3134.18     3148.73    129.91 o 
  -5   5  18      209.69      258.43     82.99 o 
  -3   5  18     2523.45     2643.31    147.68 o 
  -1   5  18     1036.25     1079.53    108.63 o 
   1   5  18     3078.40     3278.23    162.28 o 
   3   5  18      242.73      176.72     82.79 o 
   5   5  18       35.76       36.91     97.48 o 
   7   5  18     1943.58     1737.21    216.20 o 
   9   5  18      171.54       84.90     68.51 o 
 -32   6  18     2285.17     2887.92    334.98 o 
 -30   6  18      278.31      386.78    128.03 o 
 -28   6  18     2615.31     2694.22    169.30 o 
 -26   6  18     2302.22     2367.77    160.33 o 
 -24   6  18      158.39       69.07     94.73 o 
 -22   6  18     4859.65     4997.20    205.48 o 
 -20   6  18     2144.33     2056.38    145.72 o 
 -18   6  18     3251.77     3085.43    134.29 o 
 -16   6  18      687.24      630.30     82.46 o 
 -14   6  18      643.76      626.18     78.82 o 
 -12   6  18     1489.23     1513.41    102.75 o 
 -10   6  18       52.66       35.73     75.83 o 
  -8   6  18     2761.07     2944.31    130.67 o 
  -6   6  18     1308.82     1321.98    115.92 o 
  -4   6  18      129.77       93.29     79.01 o 
  -2   6  18      226.68      170.97     82.99 o 
   0   6  18       56.96       99.08     33.67 o 
   2   6  18     1814.25     1681.26    158.80 o 
   4   6  18      477.45      467.92     38.56 o 
   6   6  18      501.68      311.02     81.68 o 
   8   6  18       84.59      103.02     35.53 o 
 -29   7  18      136.91      102.13    152.26 o 
 -27   7  18        6.29     -115.61    115.61 o 
 -25   7  18      197.09      126.66    119.27 o 
 -23   7  18        8.61      -70.93     86.58 o 
 -21   7  18      113.38       30.63     88.80 o 
 -19   7  18     2702.49     2583.08    156.96 o 
 -17   7  18     2391.72     2110.75    144.19 o 
 -15   7  18      158.47       98.74     67.13 o 
 -13   7  18        4.17      -59.23     59.23 o 
 -11   7  18      801.84      674.18     82.51 o 
  -9   7  18       13.24       38.17     66.90 o 
  -7   7  18     2404.74     2451.37    147.19 o 
  -5   7  18     2616.15     2584.70    147.68 o 
  -3   7  18        5.24      -24.03     24.03 o 
  -1   7  18     1205.02     1167.03     74.82 o 
   1   7  18     1160.23      976.48    161.03 o 
   3   7  18      107.41      182.25    116.97 o 
   5   7  18      782.43      680.31    199.73 o 
   7   7  18       13.50       52.15     46.33 o 
 -28   8  18      202.89      140.49    134.26 o 
 -26   8  18     1189.68     1426.19    140.21 o 
 -24   8  18      174.08      144.15     97.92 o 
 -22   8  18     1204.97     1263.00    160.43 o 
 -20   8  18     1733.53     1685.96    168.22 o 
 -18   8  18      120.03      116.17    111.99 o 
 -16   8  18      555.63      465.49    125.00 o 
 -14   8  18      242.79      248.78    113.01 o 
 -12   8  18     1511.86     1478.25    125.00 o 
 -10   8  18      231.95      105.07    102.24 o 
  -8   8  18     1207.71     1009.27    109.29 o 
  -6   8  18     1356.98     1056.73    182.84 o 
  -4   8  18       11.40       75.44     58.78 o 
  -2   8  18      627.45      494.41     92.61 o 
   0   8  18      112.82      118.73    109.42 o 
   2   8  18       52.60      -11.69     29.40 o 
   4   8  18       56.28      184.79    125.56 o 
 -25   9  18      820.98      880.82    123.11 o 
 -23   9  18     1545.57     1540.21    144.60 o 
 -21   9  18       83.45       21.43     92.19 o 
 -19   9  18      101.50       24.97     89.22 o 
 -17   9  18     1475.56     1541.22    132.95 o 
 -15   9  18     5390.18     5291.80    209.67 o 
 -13   9  18        4.89      -59.97     74.40 o 
 -11   9  18     3293.79     2998.98    193.70 o 
  -9   9  18        6.38       14.84     95.05 o 
  -7   9  18       13.60       11.44     42.17 o 
  -5   9  18      253.84      160.85     33.86 o 
  -3   9  18     1958.05     1849.03    179.07 o 
  -1   9  18     3040.63     2710.82    255.88 o 
   1   9  18       22.70      -29.40     59.57 o 
 -20  10  18     2803.72     2946.68    174.17 o 
 -18  10  18        0.46       16.28     89.63 o 
 -16  10  18      755.11      690.65    112.35 o 
 -14  10  18      390.48      345.13    162.41 o 
 -12  10  18       16.14      -78.13    100.30 o 
 -10  10  18      274.74      182.72    152.26 o 
  -8  10  18       27.54      -65.98    131.96 o 
  -6  10  18     1751.91     1498.36    187.79 o 
  -4  10  18      236.51      166.20     67.88 o 
 -35   1  19      418.55      391.15    113.98 o 
 -33   1  19      828.65      905.56    107.56 o 
 -31   1  19     3728.74     4171.40    166.53 o 
 -29   1  19       37.30      -51.79     72.52 o 
 -27   1  19     2673.25     2675.84    136.90 o 
 -25   1  19    10751.48    10981.45    404.38 o 
 -23   1  19     1863.30     1899.66    115.24 o 
 -21   1  19        7.47      -62.14     62.14 o 
 -19   1  19     6514.10     6095.42    178.76 o 
 -17   1  19     6614.40     6684.95    186.30 o 
 -15   1  19       61.41      -34.98     60.24 o 
 -13   1  19      150.54       70.11     64.67 o 
 -11   1  19    16486.22    15403.20    318.98 o 
  -9   1  19      880.76      917.24     84.99 o 
  -7   1  19     6263.63     6052.93    175.31 o 
  -5   1  19     1927.59     1897.85    110.28 o 
  -3   1  19     2700.95     3218.87    155.27 o 
  -1   1  19     2853.50     2991.20    164.67 o 
   1   1  19        2.85      -47.33     71.51 o 
   3   1  19     3056.57     3207.67    304.53 o 
   5   1  19      866.40      989.71    208.09 o 
   7   1  19      147.97      237.53    116.27 o 
   9   1  19     1295.94     1442.41    166.85 o 
 -34   2  19      749.09      730.46    124.40 o 
 -32   2  19       78.29      -51.51     94.29 o 
 -30   2  19      333.93      458.50     88.46 o 
 -28   2  19     3542.16     3632.02    152.51 o 
 -26   2  19     2747.03     2995.11    140.76 o 
 -24   2  19     2227.62     2163.41    122.87 o 
 -22   2  19     2192.11     2338.98    124.19 o 
 -20   2  19     1365.99     1409.08    100.12 o 
 -18   2  19      784.09      738.42     84.36 o 
 -16   2  19      388.18      571.57     78.67 o 
 -14   2  19     4735.42     4495.19    152.20 o 
 -12   2  19       93.93       82.41     63.90 o 
 -10   2  19     1863.12     1757.94    107.02 o 
  -8   2  19        6.43       26.98     58.97 o 
  -6   2  19      628.84      649.31     78.55 o 
  -4   2  19      203.44      190.40     76.66 o 
  -2   2  19      882.75     1224.19     91.87 o 
   0   2  19     1258.97     1494.49    121.64 o 
   2   2  19     1360.97     1379.71    119.45 o 
   4   2  19       59.72      101.97     74.93 o 
   6   2  19     1526.26     1791.63    253.77 o 
   8   2  19      662.22      781.62    203.02 o 
  10   2  19       27.18      126.89    172.56 o 
 -33   3  19       18.21      -63.33    114.22 o 
 -31   3  19     3114.61     3353.50    180.72 o 
 -29   3  19     1129.58     1335.49    130.24 o 
 -27   3  19      145.29      140.13     75.91 o 
 -25   3  19     2447.32     2586.81    131.40 o 
 -23   3  19     5228.34     5180.53    170.32 o 
 -21   3  19      170.88      112.00     72.00 o 
 -19   3  19     4211.19     3924.61    146.51 o 
 -17   3  19    14469.11    14255.03    305.50 o 
 -15   3  19     1088.90      947.15     90.06 o 
 -13   3  19      475.82      395.21     75.41 o 
 -11   3  19     9457.68     9448.53    228.75 o 
  -9   3  19       37.26      -19.23     56.89 o 
  -7   3  19        0.96      -36.89     68.33 o 
  -5   3  19    10688.04    10777.32    283.32 o 
  -3   3  19      714.67     1004.60    107.00 o 
  -1   3  19     3131.66     3217.18    159.61 o 
   1   3  19      155.07      113.46     80.47 o 
   3   3  19     2101.42     2414.28    147.42 o 
   5   3  19      444.51      275.93     86.21 o 
   7   3  19        7.64      -42.32    105.46 o 
   9   3  19      693.01      825.43    147.14 o 
 -34   4  19      414.95      425.04    110.13 o 
 -32   4  19      632.57      768.48    125.15 o 
 -30   4  19       86.00      338.58    107.25 o 
 -28   4  19      316.19      307.85    100.22 o 
 -26   4  19     1099.27     1122.13    123.74 o 
 -24   4  19      226.36      170.24     75.66 o 
 -22   4  19       91.59       57.05     69.60 o 
 -20   4  19      925.98     1029.94     95.47 o 
 -18   4  19     2515.32     2685.00    128.58 o 
 -16   4  19      300.91      377.21     73.83 o 
 -14   4  19       90.64      108.78     66.29 o 
 -12   4  19     1160.07     1313.32     96.43 o 
 -10   4  19     5030.39     5043.05    161.65 o 
  -8   4  19      982.66      945.63     98.62 o 
  -6   4  19       29.84      -26.77     61.51 o 
  -4   4  19     1009.60     1174.58    114.21 o 
  -2   4  19       47.88       28.17     76.08 o 
   0   4  19      605.84      799.33    102.73 o 
   2   4  19       82.57      117.55     80.82 o 
   4   4  19      553.59      889.19    106.93 o 
   6   4  19      413.34      614.29     99.19 o 
   8   4  19      221.06      131.96    172.56 o 
 -31   5  19     4367.35     4885.12    215.42 o 
 -29   5  19      172.18      154.64    103.17 o 
 -27   5  19      585.32      584.73    113.60 o 
 -25   5  19      943.93      895.02    121.33 o 
 -23   5  19     2778.13     2537.65    155.81 o 
 -21   5  19       32.62      -65.53     65.53 o 
 -19   5  19      558.84      768.43     87.77 o 
 -17   5  19    10615.41    10606.00    254.27 o 
 -15   5  19      266.41      300.00     73.81 o 
 -13   5  19      639.40      726.83     84.87 o 
 -11   5  19     3566.65     3418.66    138.25 o 
  -9   5  19       57.75       76.90     75.06 o 
  -7   5  19       32.40      -60.70     60.70 o 
  -5   5  19     5203.49     5047.58    197.03 o 
  -3   5  19      287.84      316.84     89.74 o 
  -1   5  19      229.69      150.88     83.76 o 
   1   5  19      270.92      190.27     86.90 o 
   3   5  19     1664.37     1840.76    139.12 o 
   5   5  19      220.10      410.29    118.11 o 
   7   5  19      150.98       50.04     96.69 o 
 -30   6  19      176.92      233.09    108.70 o 
 -28   6  19        6.02       15.59     99.29 o 
 -26   6  19      589.37      609.77    115.71 o 
 -24   6  19        0.55      -87.19     87.19 o 
 -22   6  19     1258.46     1209.94    129.82 o 
 -20   6  19      680.72      700.32    111.27 o 
 -18   6  19     3836.16     4157.33    155.51 o 
 -16   6  19     1016.18      954.56     91.53 o 
 -14   6  19       24.18      -56.20     56.20 o 
 -12   6  19     3486.03     3113.17    135.12 o 
 -10   6  19     5917.87     5893.15    207.93 o 
  -8   6  19      524.53      485.48    114.68 o 
  -6   6  19     1179.66     1176.89    116.14 o 
  -4   6  19      145.66      112.54     84.57 o 
  -2   6  19      510.38      420.01     97.23 o 
   0   6  19      540.76      644.28    101.53 o 
   2   6  19      396.92      392.79    122.84 o 
   4   6  19      638.51      667.11    200.48 o 
   6   6  19      213.73      176.00    109.70 o 
 -29   7  19      699.96      794.38    148.73 o 
 -27   7  19      142.13      180.59    130.48 o 
 -25   7  19     1755.86     1546.50    146.87 o 
 -23   7  19      538.14      384.57    112.48 o 
 -21   7  19      129.76      148.60     98.29 o 
 -19   7  19      607.06      609.63    109.94 o 
 -17   7  19     1406.43     1297.77    124.64 o 
 -15   7  19        3.52      -59.37     59.37 o 
 -13   7  19       39.30      -52.28     60.69 o 
 -11   7  19     3029.48     3003.58    133.82 o 
  -9   7  19      759.90      899.09    130.96 o 
  -7   7  19     1619.96     1588.10    129.76 o 
  -5   7  19      434.61      363.38     93.68 o 
  -3   7  19       53.39        6.76     80.38 o 
  -1   7  19        1.79      -34.07    105.83 o 
   1   7  19      270.29      248.70    147.19 o 
   3   7  19      563.67      491.06    129.20 o 
 -26   8  19      682.67      848.19    129.50 o 
 -24   8  19     1778.72     2038.83    193.60 o 
 -22   8  19      669.96      778.12    145.05 o 
 -20   8  19     1595.97     1662.16    171.82 o 
 -18   8  19      158.76      258.23    118.27 o 
 -16   8  19     2713.89     2794.69    171.82 o 
 -14   8  19     2853.72     2789.84    162.02 o 
 -12   8  19      398.23      328.35     76.99 o 
 -10   8  19      235.09      126.08    102.24 o 
  -8   8  19      103.49      168.79     86.52 o 
  -6   8  19       36.26        9.72     81.63 o 
  -4   8  19       14.73       12.47    105.46 o 
  -2   8  19     1245.56     1144.84    153.82 o 
   0   8  19     1836.83     1868.85    184.59 o 
   2   8  19       32.72      -85.53    108.36 o 
 -23   9  19     1040.42      999.95    132.44 o 
 -21   9  19      269.32      161.56     99.57 o 
 -19   9  19     2369.88     2358.84    159.76 o 
 -17   9  19      242.04      374.03     99.54 o 
 -15   9  19      113.15       69.63     85.50 o 
 -13   9  19       11.22        8.99    102.24 o 
 -11   9  19       38.62      -31.93     98.64 o 
  -9   9  19      968.75     1038.04    115.16 o 
  -7   9  19       34.25      -86.28     96.90 o 
  -5   9  19     1831.59     2021.73    183.03 o 
  -3   9  19      376.28      365.43    125.61 o 
 -16  10  19      287.83      131.96    125.61 o 
 -14  10  19     2385.35     2091.07    188.39 o 
 -12  10  19      658.47      492.32    182.72 o 
 -10  10  19       36.56     -121.81    137.04 o 
  -8  10  19        5.52       81.21    162.41 o 
 -34   0  20      308.41      168.12    129.05 o 
 -32   0  20     2168.70     2445.38    200.88 o 
 -30   0  20     3262.45     3746.89    449.18 o 
 -28   0  20       74.83       47.06    105.46 o 
 -26   0  20     4042.80     4420.41    229.60 o 
 -24   0  20     4066.37     4242.07    342.59 o 
 -22   0  20      950.78      785.10    125.61 o 
 -20   0  20     3316.42     2720.19    205.55 o 
 -18   0  20     1344.08     1415.89    152.26 o 
 -16   0  20     3664.45     3113.19    186.52 o 
 -14   0  20     4870.54     4454.08    218.57 o 
 -12   0  20     6380.25     6731.17    270.51 o 
 -10   0  20    13748.62    13621.91    420.31 o 
  -8   0  20     2988.45     3137.66    233.47 o 
  -6   0  20       41.38       -7.22     80.69 o 
  -4   0  20     3071.77     3333.74    194.98 o 
  -2   0  20     3264.86     3234.97    191.38 o 
   0   0  20     1365.91     1273.93    167.49 o 
   4   0  20     2608.35     3172.14    304.53 o 
   6   0  20      599.04      720.71    197.94 o 
   8   0  20      453.72      375.58    192.87 o 
 -35   1  20      344.68      287.32    122.75 o 
 -33   1  20     1630.17     1983.07    132.51 o 
 -31   1  20      630.16      728.34    100.17 o 
 -29   1  20      575.60      630.37     93.69 o 
 -27   1  20     1094.49      960.87     99.43 o 
 -25   1  20     1667.94     1999.78    122.98 o 
 -23   1  20      142.10      131.33     73.10 o 
 -21   1  20      242.00      182.40     72.93 o 
 -19   1  20       18.64       35.53     66.51 o 
 -17   1  20     1322.42     1312.80     96.95 o 
 -15   1  20      283.26       78.02     67.14 o 
 -13   1  20     3163.22     3124.06    133.74 o 
 -11   1  20      309.68      350.81     74.14 o 
  -9   1  20      214.52      215.87     69.13 o 
  -7   1  20       55.17       61.20     62.70 o 
  -5   1  20      692.53      810.14     84.71 o 
  -3   1  20       53.09       55.97     62.36 o 
  -1   1  20     1852.68     2008.43    164.04 o 
   1   1  20      278.82      113.77     80.47 o 
   3   1  20      378.58      314.68    177.64 o 
   5   1  20      207.75      238.55    167.49 o 
   7   1  20      317.15      619.20    203.02 o 
 -34   2  20       56.89      -99.29     99.29 o 
 -32   2  20      457.47      407.30    110.79 o 
 -30   2  20     2753.06     3166.05    149.32 o 
 -28   2  20        2.90      -69.69     69.69 o 
 -26   2  20     4344.71     4506.02    167.19 o 
 -24   2  20     5110.10     4969.34    170.38 o 
 -22   2  20     1524.87     1407.80    104.52 o 
 -20   2  20     2063.75     2058.22    118.58 o 
 -18   2  20     1285.41     1094.98     95.73 o 
 -16   2  20     7662.33     7712.87    207.22 o 
 -14   2  20      702.89      623.00     82.33 o 
 -12   2  20     2411.30     2415.62    122.27 o 
 -10   2  20     6482.10     6494.68    186.69 o 
  -8   2  20      329.43      251.31     70.25 o 
  -6   2  20     2760.92     2908.78    129.73 o 
  -4   2  20     4980.90     5134.73    189.75 o 
  -2   2  20     4165.99     4494.61    190.78 o 
   0   2  20       16.10       68.20     80.82 o 
   2   2  20       61.61       16.95     76.75 o 
   4   2  20     3062.73     3206.44    222.42 o 
   6   2  20       75.65      164.95    114.84 o 
   8   2  20       97.92       12.69    117.78 o 
 -33   3  20      684.21      771.01    127.58 o 
 -31   3  20       27.22      -89.99     89.99 o 
 -29   3  20       21.05       64.61     92.51 o 
 -27   3  20     2262.20     2349.03    132.24 o 
 -25   3  20     1900.16     2079.70    124.34 o 
 -23   3  20       11.06      -65.58     65.58 o 
 -21   3  20        1.43      -65.58     65.58 o 
 -19   3  20      502.46      543.22     83.37 o 
 -17   3  20        0.01       63.94     68.65 o 
 -15   3  20       33.68       13.63     65.69 o 
 -13   3  20     2446.29     2386.42    121.45 o 
 -11   3  20     1290.99     1473.97    100.12 o 
  -9   3  20       20.79      -57.88     61.51 o 
  -7   3  20       42.22       47.83     66.35 o 
  -5   3  20     2996.26     3460.39    159.61 o 
  -3   3  20     1397.51     1912.55    139.01 o 
  -1   3  20      449.40      408.67     93.40 o 
   1   3  20      157.94      166.41     88.80 o 
   3   3  20       42.33       47.40     78.75 o 
   5   3  20       99.49      194.15    119.23 o 
   7   3  20      676.44      759.70    153.82 o 
 -32   4  20      456.87      493.25    119.17 o 
 -30   4  20     3390.07     3619.05    189.75 o 
 -28   4  20     3189.85     3307.99    179.14 o 
 -26   4  20     1201.21     1431.38    134.54 o 
 -24   4  20       41.59      -35.39     70.55 o 
 -22   4  20     3546.88     3812.32    152.38 o 
 -20   4  20     4931.97     4684.78    165.31 o 
 -18   4  20       11.81       21.50     69.08 o 
 -16   4  20    13801.60    13850.57    305.00 o 
 -14   4  20       31.98       61.17     65.75 o 
 -12   4  20       31.26        5.43     62.62 o 
 -10   4  20     2932.71     3005.64    133.07 o 
  -8   4  20      511.04      449.44     77.88 o 
  -6   4  20     3240.12     3510.02    160.01 o 
  -4   4  20     7323.37     7014.43    240.83 o 
  -2   4  20      813.29     1108.91    115.82 o 
   0   4  20      305.00      405.62     99.36 o 
   2   4  20      477.18      384.15     99.16 o 
   4   4  20     2182.99     2570.46    157.36 o 
   6   4  20      153.94      137.04    182.72 o 
 -31   5  20      758.01      805.71    127.52 o 
 -29   5  20      346.23      374.53    110.30 o 
 -27   5  20     1306.60     1292.57    136.46 o 
 -25   5  20        7.34      -90.74     90.74 o 
 -23   5  20      251.03      206.26    100.92 o 
 -21   5  20     3841.16     3777.65    152.62 o 
 -19   5  20     1330.85     1426.38    107.74 o 
 -17   5  20     5482.09     5480.02    177.53 o 
 -15   5  20      301.54      292.50     76.68 o 
 -13   5  20       75.35        6.77     64.85 o 
 -11   5  20     3202.38     3284.56    139.51 o 
  -9   5  20     4814.64     4766.24    162.07 o 
  -7   5  20     2202.71     2390.23    181.21 o 
  -5   5  20      473.77      620.54    101.23 o 
  -3   5  20      250.48      242.52     90.92 o 
  -1   5  20      459.63      567.44    103.35 o 
   1   5  20      413.69      380.48    150.77 o 
   3   5  20      435.87      658.29    107.71 o 
   5   5  20     1867.21     2166.09    186.35 o 
 -30   6  20     1387.20     1444.70    149.12 o 
 -28   6  20      544.33      537.23    120.50 o 
 -26   6  20        0.77      -66.23     92.41 o 
 -24   6  20     1193.87     1167.22    132.65 o 
 -22   6  20      908.80      767.60    121.33 o 
 -20   6  20      540.91      464.51    107.25 o 
 -18   6  20      479.09      482.37     82.31 o 
 -16   6  20     1559.74     1624.03    111.66 o 
 -14   6  20       69.82       12.79     65.61 o 
 -12   6  20      423.55      485.47     79.22 o 
 -10   6  20     3197.51     3383.89    141.72 o 
  -8   6  20      626.48      818.41    132.64 o 
  -6   6  20       13.02      -24.34     83.87 o 
  -4   6  20      233.15       86.23     86.80 o 
  -2   6  20      353.07      344.77     95.14 o 
   0   6  20      327.20      292.90     96.34 o 
   2   6  20      104.28      -12.73    119.27 o 
   4   6  20     1760.43     2475.71    200.85 o 
 -27   7  20     2555.78     2470.40    210.29 o 
 -25   7  20       78.39       54.00    106.79 o 
 -23   7  20       44.55       40.81    101.48 o 
 -21   7  20     5404.28     5492.61    223.97 o 
 -19   7  20      143.79      146.18     96.34 o 
 -17   7  20      807.03      929.53    118.70 o 
 -15   7  20      407.29      279.73     76.99 o 
 -13   7  20     1749.03     1781.42    116.61 o 
 -11   7  20      992.38      898.51     90.67 o 
  -9   7  20     1250.21     1357.20    152.24 o 
  -7   7  20     1296.08     1417.33    127.67 o 
  -5   7  20      315.53      318.31     95.51 o 
  -3   7  20        0.20     -103.89    103.89 o 
  -1   7  20      145.39      101.20    117.78 o 
   1   7  20       13.95      -59.68    102.42 o 
 -24   8  20      823.85      956.58    161.85 o 
 -22   8  20      987.01     1068.12    167.49 o 
 -20   8  20       13.10        6.12    111.99 o 
 -18   8  20      330.02      348.65    102.80 o 
 -16   8  20      331.92      385.87    102.32 o 
 -14   8  20      698.58      690.53    108.70 o 
 -12   8  20      194.94      250.15     86.63 o 
 -10   8  20     1203.67     1138.35    143.55 o 
  -8   8  20     1761.13     1809.40    139.60 o 
  -6   8  20      261.27      182.79    120.19 o 
  -4   8  20     1361.91     1502.72    168.68 o 
  -2   8  20      205.47      385.73    125.61 o 
 -21   9  20      309.00      393.35    108.19 o 
 -19   9  20      431.67      357.89    104.76 o 
 -17   9  20      674.26      608.67    107.11 o 
 -15   9  20       55.83       20.30    107.67 o 
 -13   9  20     5194.59     5129.14    260.03 o 
 -11   9  20     1199.04     1029.20    148.91 o 
  -9   9  20       57.49       10.15    152.26 o 
  -7   9  20       39.43       22.84    107.67 o 
  -5   9  20     1957.40     2110.88    191.98 o 
 -33   1  21       14.95      -10.81     84.93 o 
 -31   1  21     1505.88     1804.73    127.28 o 
 -29   1  21     1093.06     1180.29    107.83 o 
 -27   1  21      102.72       37.16     72.68 o 
 -25   1  21     2133.05     2141.65    124.89 o 
 -23   1  21     2236.94     2236.55    124.93 o 
 -21   1  21      162.38      161.99     74.70 o 
 -19   1  21     6394.12     6127.86    185.72 o 
 -17   1  21       52.04      -30.58     63.54 o 
 -15   1  21      210.63      131.24     69.61 o 
 -13   1  21     4041.63     3975.91    151.43 o 
 -11   1  21     4854.91     4755.96    163.49 o 
  -9   1  21     1647.39     1741.72    110.19 o 
  -7   1  21      231.59      251.28     74.14 o 
  -5   1  21     3738.12     3986.52    151.78 o 
  -3   1  21      771.67      848.16     87.00 o 
  -1   1  21     1626.38     1769.38    157.27 o 
   1   1  21      156.12      -15.23    157.34 o 
   3   1  21      260.10      260.83    123.78 o 
   5   1  21     2242.36     2608.12    209.93 o 
 -32   2  21     1080.05     1230.74    135.49 o 
 -30   2  21      372.78      378.19     91.15 o 
 -28   2  21       58.20       58.43     77.10 o 
 -26   2  21     1456.36     1530.23    113.46 o 
 -24   2  21      635.57      728.71     91.49 o 
 -22   2  21       45.86      -37.35     66.57 o 
 -20   2  21        2.89      -65.50     65.50 o 
 -18   2  21       14.79      127.24     70.25 o 
 -16   2  21     2524.02     2813.77    131.31 o 
 -14   2  21      141.62      132.44     69.05 o 
 -12   2  21     1625.94     1765.02    111.62 o 
 -10   2  21       46.06      -16.04     63.37 o 
  -8   2  21      647.83      704.85     86.84 o 
  -6   2  21       56.53       35.47     68.70 o 
  -4   2  21     2479.16     3038.75    152.88 o 
  -2   2  21      197.85      281.60    109.70 o 
   0   2  21      424.25      635.55    102.26 o 
   2   2  21      249.12      261.38    125.61 o 
   4   2  21       56.92       39.88    112.67 o 
   6   2  21      115.49      -63.81    113.01 o 
 -33   3  21      750.68      823.74    132.44 o 
 -31   3  21       18.45      -64.56     94.34 o 
 -29   3  21     1785.00     1814.97    151.21 o 
 -27   3  21      545.23      569.35     93.52 o 
 -25   3  21     4583.38     4785.90    173.00 o 
 -23   3  21      197.08      134.48     83.51 o 
 -21   3  21      173.78      191.49     79.65 o 
 -19   3  21     7182.52     6818.31    230.03 o 
 -17   3  21      317.88      298.22     77.24 o 
 -15   3  21     4212.77     3756.22    148.28 o 
 -13   3  21       93.22       49.06     68.38 o 
 -11   3  21     2316.38     2251.95    121.61 o 
  -9   3  21      216.81      145.93     70.91 o 
  -7   3  21      800.12      879.29     92.92 o 
  -5   3  21     8198.10     8829.68    333.24 o 
  -3   3  21     1748.61     1859.39    172.15 o 
  -1   3  21      528.34      550.40    107.00 o 
   1   3  21     1032.33     1111.06    121.01 o 
   3   3  21        0.33       46.31     75.75 o 
   5   3  21      633.56      757.23    150.60 o 
 -32   4  21      205.93      169.45    108.64 o 
 -30   4  21       32.66       -6.23     97.65 o 
 -28   4  21      210.23      259.82    102.73 o 
 -26   4  21     1132.03     1180.20    129.62 o 
 -24   4  21      161.19      122.35     78.60 o 
 -22   4  21     1805.00     1935.99    123.75 o 
 -20   4  21     1789.05     1923.70    122.19 o 
 -18   4  21      938.66      950.34     97.83 o 
 -16   4  21     1045.09     1262.57    104.00 o 
 -14   4  21       31.03      -50.88     65.16 o 
 -12   4  21      496.96      406.39     79.10 o 
 -10   4  21      480.30      397.75     78.55 o 
  -8   4  21      446.33      365.56     78.21 o 
  -6   4  21     1488.29     1761.57    164.97 o 
  -4   4  21      813.92      866.94    113.98 o 
  -2   4  21      201.80      282.79     95.14 o 
   0   4  21      381.95      378.67    100.08 o 
   2   4  21      308.24      508.59    105.79 o 
   4   4  21       97.59      135.56     86.71 o 
 -29   5  21      899.55      892.23    126.56 o 
 -27   5  21      243.12      301.29    122.78 o 
 -25   5  21     1143.03     1128.21    132.22 o 
 -23   5  21       46.34      -46.96     93.40 o 
 -21   5  21      476.90      594.34     91.80 o 
 -19   5  21     3887.18     4021.25    159.60 o 
 -17   5  21      244.87      283.30     79.33 o 
 -15   5  21     1942.39     2061.44    122.98 o 
 -13   5  21      422.70      436.79     81.71 o 
 -11   5  21     1210.46     1364.90    104.47 o 
  -9   5  21      498.94      478.06     80.10 o 
  -7   5  21      232.87      232.04    208.09 o 
  -5   5  21     2496.22     2853.96    164.27 o 
  -3   5  21      387.06      368.61     99.06 o 
  -1   5  21      556.43      653.51    108.63 o 
   1   5  21     1415.17     1791.59    148.33 o 
   3   5  21      148.01      273.32    159.88 o 
 -28   6  21      914.50      905.61    133.23 o 
 -26   6  21     1025.70      936.18    132.22 o 
 -24   6  21     1171.05     1157.24    135.22 o 
 -22   6  21     1541.16     1620.70    144.30 o 
 -20   6  21     5438.61     5509.09    223.32 o 
 -18   6  21      262.90      275.42     81.02 o 
 -16   6  21      992.67     1000.20    101.46 o 
 -14   6  21       14.10      -64.37     64.37 o 
 -12   6  21      146.05       81.40     68.98 o 
 -10   6  21      519.92      624.93    102.80 o 
  -8   6  21     2615.59     2518.99    188.39 o 
  -6   6  21     2299.90     2408.60    156.82 o 
  -4   6  21      227.41      218.84     92.76 o 
  -2   6  21        1.77      -84.89     88.40 o 
   0   6  21      803.26      969.95    148.13 o 
 -25   7  21        6.68      -47.05    104.32 o 
 -23   7  21      200.76      198.73    107.34 o 
 -21   7  21      290.83      331.61    108.64 o 
 -19   7  21      774.93      720.98    116.92 o 
 -17   7  21       37.76      -62.72     86.70 o 
 -15   7  21       38.07       12.41     68.48 o 
 -13   7  21     2278.35     2277.64    127.82 o 
 -11   7  21      589.97      599.04    104.89 o 
  -9   7  21     1553.77     1399.75    155.84 o 
  -7   7  21      353.27      383.19    118.43 o 
  -5   7  21       82.52       88.02     92.41 o 
  -3   7  21       25.68       22.44    113.34 o 
  -1   7  21      278.78      337.23    128.60 o 
 -22   8  21        6.76      -78.47    152.26 o 
 -20   8  21      748.50      600.79    117.25 o 
 -18   8  21      555.80      329.56    112.53 o 
 -16   8  21     2060.23     2004.50    150.29 o 
 -14   8  21       38.02      152.26    114.84 o 
 -12   8  21     3256.81     3350.34    172.69 o 
 -10   8  21      240.93      138.91     88.45 o 
  -8   8  21        4.85        7.05    105.83 o 
  -6   8  21      822.43      987.00    150.60 o 
 -13   9  21       65.84       -4.59    113.01 o 
 -32   0  22     1265.90     1243.08    172.27 o 
 -30   0  22     1884.36     1943.59    186.52 o 
 -28   0  22      651.27      576.25    129.05 o 
 -26   0  22     1178.37     1071.30    147.14 o 
 -24   0  22       41.98       20.86     98.25 o 
 -22   0  22     1160.54     1167.65    145.32 o 
 -20   0  22     2266.82     2071.39    172.15 o 
 -18   0  22     3891.31     3972.82    216.93 o 
 -16   0  22      940.18     1065.18    138.14 o 
 -14   0  22     4664.23     4613.98    231.46 o 
 -12   0  22     5632.05     5935.43    263.62 o 
 -10   0  22     2640.52     3131.41    198.96 o 
  -8   0  22       32.15       15.78    129.42 o 
  -6   0  22      917.61     1045.70    139.41 o 
  -4   0  22     2608.67     3241.98    201.61 o 
  -2   0  22       47.92      -50.75    157.34 o 
   0   0  22       60.10      -40.60    152.26 o 
   2   0  22      489.36      629.35    203.02 o 
 -33   1  22       39.54        1.60     91.09 o 
 -31   1  22      101.55      113.09     85.51 o 
 -29   1  22      166.90      133.27     81.16 o 
 -27   1  22       23.37      -40.52     72.23 o 
 -25   1  22      288.64      262.36     81.64 o 
 -23   1  22       67.59       14.35     70.13 o 
 -21   1  22        9.55      -61.84     66.45 o 
 -19   1  22      415.23      347.97     80.55 o 
 -17   1  22       25.07      -10.15     65.91 o 
 -15   1  22      883.76      835.92     92.55 o 
 -13   1  22      126.50      156.23     72.80 o 
 -11   1  22      158.37       97.63     72.87 o 
  -9   1  22        6.67      -67.71     67.71 o 
  -7   1  22      649.41      612.19     87.83 o 
  -5   1  22       67.19      141.61     70.54 o 
  -3   1  22      282.59      405.39     94.73 o 
  -1   1  22      208.87      158.38     78.57 o 
   1   1  22       53.01      -25.38    152.26 o 
   3   1  22       46.97      -40.60    157.34 o 
 -32   2  22     1623.07     1704.37    153.00 o 
 -30   2  22      236.25      222.80     85.06 o 
 -28   2  22      140.20      210.22     82.20 o 
 -26   2  22        4.69      -72.47     72.47 o 
 -24   2  22     1331.98     1317.34    108.90 o 
 -22   2  22      199.28      140.70     74.26 o 
 -20   2  22      394.39      348.46     80.37 o 
 -18   2  22     6153.37     6110.20    189.61 o 
 -16   2  22       77.89       22.12     75.46 o 
 -14   2  22      332.64      315.38     78.48 o 
 -12   2  22      674.54      582.60     84.77 o 
 -10   2  22     1204.62     1227.12    103.90 o 
  -8   2  22      734.79      658.85     87.87 o 
  -6   2  22       34.66       26.85     67.06 o 
  -4   2  22     5019.46     5633.61    217.44 o 
  -2   2  22        8.81       41.46    103.65 o 
   0   2  22        0.15      -80.69     83.56 o 
   2   2  22     1850.93     2286.36    200.98 o 
 -31   3  22       19.08       72.18    100.41 o 
 -29   3  22      144.79       68.82     76.58 o 
 -27   3  22        1.39      -69.25     69.25 o 
 -25   3  22       49.37      -15.87     75.34 o 
 -23   3  22      203.04      162.93     78.48 o 
 -21   3  22     2007.27     2131.80    127.39 o 
 -19   3  22       44.64       37.04     73.65 o 
 -17   3  22       47.02       17.73     68.65 o 
 -15   3  22     1650.18     1837.97    117.35 o 
 -13   3  22        7.97       -9.18     69.75 o 
 -11   3  22     1302.29     1522.53    108.38 o 
  -9   3  22        1.49      -46.23     64.78 o 
  -7   3  22      615.77      592.02     99.11 o 
  -5   3  22        9.69      198.40     89.32 o 
  -3   3  22      852.49     1042.47    148.13 o 
  -1   3  22      458.84      535.48    106.03 o 
   1   3  22       12.13      -58.59     79.83 o 
   3   3  22      128.42      142.18    127.37 o 
 -30   4  22     1226.54     1327.39    142.22 o 
 -28   4  22        1.48      -89.72     90.54 o 
 -26   4  22      678.59      705.82     94.85 o 
 -24   4  22     2370.19     2524.25    136.86 o 
 -22   4  22      170.66       48.75     79.95 o 
 -20   4  22      340.98      473.91     90.13 o 
 -18   4  22     6566.83     6814.70    206.07 o 
 -16   4  22      180.32      252.05     79.38 o 
 -14   4  22      234.74      202.85     74.43 o 
 -12   4  22       21.02      -35.78     65.61 o 
 -10   4  22     1500.86     1639.82    111.64 o 
  -8   4  22      982.81      988.04    116.98 o 
  -6   4  22        0.94       69.81    109.42 o 
  -4   4  22     5935.77     6650.49    292.34 o 
  -2   4  22       66.53      124.75     91.24 o 
   0   4  22      330.79      434.74     99.85 o 
   2   4  22     1596.36     1987.72    151.54 o 
 -29   5  22      128.78      129.15    105.41 o 
 -27   5  22     1291.07     1383.97    143.40 o 
 -25   5  22       93.55      120.65    101.38 o 
 -23   5  22     1722.50     1893.34    126.14 o 
 -21   5  22     3762.12     3719.23    160.16 o 
 -19   5  22     4613.43     4836.30    176.83 o 
 -17   5  22       93.70      124.06     76.71 o 
 -15   5  22       59.14      -28.64     72.15 o 
 -13   5  22       10.95      -67.66     67.66 o 
 -11   5  22        9.56      -42.20     65.77 o 
  -9   5  22       78.28      -14.07     79.83 o 
  -7   5  22     1177.08     1123.58    148.91 o 
  -5   5  22     2267.13     2355.53    190.21 o 
  -3   5  22       13.33       15.08     90.21 o 
  -1   5  22        6.66      134.48     94.73 o 
 -26   6  22      436.00      502.95    118.26 o 
 -24   6  22      524.69      548.33    122.12 o 
 -22   6  22       10.75      -16.27     97.48 o 
 -20   6  22       19.68      120.12     96.70 o 
 -18   6  22      864.84      762.44     96.59 o 
 -16   6  22      298.77      171.91     80.12 o 
 -14   6  22        0.20      -42.93     68.89 o 
 -12   6  22     1219.09     1261.38    105.02 o 
 -10   6  22      235.99      244.29     92.27 o 
  -8   6  22       83.13       71.06    107.67 o 
  -6   6  22       12.57       37.86    113.01 o 
  -4   6  22      820.76      807.78    120.96 o 
  -2   6  22      249.26      290.41    103.12 o 
 -23   7  22     1118.61     1049.48    133.67 o 
 -21   7  22     1157.01     1098.03    131.60 o 
 -19   7  22      534.54      392.28    108.19 o 
 -17   7  22      198.66      -18.33     88.66 o 
 -15   7  22     1223.53     1405.30    113.55 o 
 -13   7  22        6.10       94.78     86.52 o 
 -11   7  22      112.01      117.95     90.74 o 
  -9   7  22      136.63      102.46     86.80 o 
  -7   7  22      268.48      170.03    122.02 o 
  -5   7  22     2465.88     2774.59    169.81 o 
 -18   8  22       92.10       12.07     93.68 o 
 -16   8  22      558.90      479.81    106.44 o 
 -14   8  22      183.95      287.58    127.37 o 
 -12   8  22     1392.43     1389.85    130.29 o 
 -10   8  22     1585.02     1705.87    142.47 o 
 -31   1  23     4110.88     4515.39    183.03 o 
 -29   1  23     1189.99     1405.64    116.94 o 
 -27   1  23       47.07      -27.97     75.41 o 
 -25   1  23     1074.72     1224.12    108.34 o 
 -23   1  23       39.26       68.98     74.78 o 
 -21   1  23      339.90      358.73     83.56 o 
 -19   1  23     1000.00     1304.33    108.38 o 
 -17   1  23     1813.73     1867.57    120.48 o 
 -15   1  23       25.47      -52.56     70.55 o 
 -13   1  23     4361.81     4706.87    171.86 o 
 -11   1  23     1604.07     1818.68    121.61 o 
  -9   1  23       21.66      180.10     77.77 o 
  -7   1  23      922.80     1195.68    106.00 o 
  -5   1  23      298.76      363.01     96.82 o 
  -3   1  23      715.87      717.76    108.19 o 
  -1   1  23      280.14      250.44    119.87 o 
   1   1  23      897.52     1121.71    161.38 o 
 -30   2  23      303.00      402.21     94.16 o 
 -28   2  23      130.03       54.97     81.02 o 
 -26   2  23       75.57       17.61     76.38 o 
 -24   2  23       66.39       45.37     76.99 o 
 -22   2  23     1128.47     1096.30    103.81 o 
 -20   2  23       78.46       -4.34     73.33 o 
 -18   2  23      490.31      579.13     89.95 o 
 -16   2  23      413.17      550.13     90.37 o 
 -14   2  23     2440.61     2829.32    139.40 o 
 -12   2  23        0.32      -69.61     69.61 o 
 -10   2  23      664.96      727.38     92.55 o 
  -8   2  23       58.09      -28.67     69.64 o 
  -6   2  23      551.10      653.74    110.19 o 
  -4   2  23      166.26      150.28     89.68 o 
  -2   2  23      147.16      278.00     90.22 o 
   0   2  23      173.00      -25.38    167.49 o 
 -29   3  23      265.98      158.32     85.70 o 
 -27   3  23      253.72      131.28     84.62 o 
 -25   3  23        1.48      -34.24     73.32 o 
 -23   3  23      988.14     1216.71    110.57 o 
 -21   3  23       60.15       15.82     75.13 o 
 -19   3  23     1012.95     1114.04    106.44 o 
 -17   3  23     4030.39     4179.94    165.55 o 
 -15   3  23      217.24      218.59     79.43 o 
 -13   3  23      756.72      880.81    101.83 o 
 -11   3  23       46.53       53.12     71.89 o 
  -9   3  23        5.98       -9.67     66.77 o 
  -7   3  23     2048.67     2211.21    153.97 o 
  -5   3  23      274.71      206.27     93.94 o 
  -3   3  23     2529.96     3162.42    276.61 o 
  -1   3  23        0.55      -56.00    103.65 o 
 -28   4  23        3.73      -89.30     94.18 o 
 -26   4  23      112.32       90.99     78.96 o 
 -24   4  23      836.98     1027.37    106.13 o 
 -22   4  23        5.19       -2.69     77.92 o 
 -20   4  23     3784.56     4489.10    172.42 o 
 -18   4  23      244.73      335.75     86.42 o 
 -16   4  23      368.67      346.43     86.51 o 
 -14   4  23     1140.58     1342.18    110.16 o 
 -12   4  23       39.35      -68.30     68.30 o 
 -10   4  23       52.44       32.90     66.70 o 
  -8   4  23      249.04      219.42     94.62 o 
  -6   4  23      238.15      354.47     99.00 o 
  -4   4  23      354.39      395.96    124.35 o 
  -2   4  23       17.79       63.06    104.74 o 
 -27   5  23      113.28      147.39    108.64 o 
 -25   5  23      176.16      327.73    110.40 o 
 -23   5  23      856.09      983.27    108.10 o 
 -21   5  23       13.21       43.40     78.96 o 
 -19   5  23      297.87      392.70     90.77 o 
 -17   5  23     1643.23     1757.27    122.98 o 
 -15   5  23       39.69      -71.29     71.29 o 
 -13   5  23       74.61       -5.05     71.66 o 
 -11   5  23      249.99      274.83     96.31 o 
  -9   5  23       99.03       64.92     88.02 o 
  -7   5  23      555.02      758.06    110.79 o 
  -5   5  23      204.81      222.86    118.27 o 
  -3   5  23     1077.37     1060.03    153.82 o 
 -24   6  23     1420.31     1439.25    146.61 o 
 -22   6  23      420.81      325.74    110.79 o 
 -20   6  23     2058.70     2242.45    161.00 o 
 -18   6  23      814.62      744.82     97.80 o 
 -16   6  23      492.11      341.08     87.81 o 
 -14   6  23      367.55      454.41     88.95 o 
 -12   6  23       10.14      -20.85     85.50 o 
 -10   6  23     1166.74     1316.94    131.60 o 
  -8   6  23     1298.10     1570.67    138.31 o 
  -6   6  23     1368.28     1698.61    179.44 o 
 -19   7  23      276.46      142.01    100.49 o 
 -17   7  23      165.73       49.31     92.57 o 
 -15   7  23     2102.57     2396.12    161.11 o 
 -13   7  23      213.13      197.15     96.61 o 
 -11   7  23     1700.56     1915.24    150.17 o 
 -30   0  24     3070.38     3501.29    236.78 o 
 -28   0  24     1134.52     1290.75    164.97 o 
 -26   0  24      231.38      258.85    122.02 o 
 -24   0  24     2802.77     3146.76    211.65 o 
 -22   0  24       37.38     -126.89    126.89 o 
 -20   0  24      165.74      127.95    110.56 o 
 -18   0  24      621.83      588.07    130.96 o 
 -16   0  24       31.45     -116.92    142.11 o 
 -14   0  24        1.46        9.15    109.06 o 
 -12   0  24     6757.62     7469.95    311.98 o 
 -10   0  24     3139.51     3126.00    317.21 o 
  -8   0  24       10.97      -47.99     97.48 o 
  -6   0  24       37.51       16.47    101.11 o 
  -4   0  24      202.24      197.94    167.49 o 
  -2   0  24      222.60      121.81    162.41 o 
 -29   1  24      143.90      206.77     90.06 o 
 -27   1  24      164.48      115.13     84.02 o 
 -25   1  24      560.47      758.04     99.54 o 
 -23   1  24       55.64       -9.17     72.98 o 
 -21   1  24      352.13      385.03     88.05 o 
 -19   1  24       66.63      100.51     77.86 o 
 -17   1  24       52.30       18.29     73.60 o 
 -15   1  24       68.22      -72.00     72.00 o 
 -13   1  24      362.75      375.95     86.17 o 
 -11   1  24       25.10       79.14     77.24 o 
  -9   1  24        8.69       19.45     72.73 o 
  -7   1  24       11.65        0.20     68.49 o 
  -5   1  24        8.24        0.17     82.40 o 
  -3   1  24       33.38      -86.11    105.46 o 
 -28   2  24       13.53      -77.68     77.68 o 
 -26   2  24     1424.90     1779.74    127.39 o 
 -24   2  24      269.84      297.20     85.78 o 
 -22   2  24      248.80      244.99     86.51 o 
 -20   2  24       43.05       21.80     75.66 o 
 -18   2  24      814.62     1027.09    105.20 o 
 -16   2  24     1470.26     1593.62    119.23 o 
 -14   2  24      125.79       67.50     77.34 o 
 -12   2  24      865.72      950.00    103.81 o 
 -10   2  24      841.48     1160.96    107.88 o 
  -8   2  24      477.30      330.08     77.39 o 
  -6   2  24      760.50      767.92    114.21 o 
  -4   2  24      279.71      252.32    107.32 o 
  -2   2  24       51.03       83.87    112.67 o 
 -27   3  24       32.84      -35.28     81.37 o 
 -25   3  24      258.65      173.92     87.00 o 
 -23   3  24      183.42      175.95     86.67 o 
 -21   3  24      588.24      538.07     94.46 o 
 -19   3  24      318.60      260.08     86.15 o 
 -17   3  24       57.33       79.56     78.20 o 
 -15   3  24      403.85      426.92     90.63 o 
 -13   3  24     2135.36     2266.19    132.84 o 
 -11   3  24      474.25      655.52     91.45 o 
  -9   3  24        1.18      -30.75     87.19 o 
  -7   3  24       10.12       82.53     90.74 o 
  -5   3  24        0.55       66.32     87.41 o 
  -3   3  24      373.38      376.47     98.54 o 
 -26   4  24     1365.31     1514.63    123.07 o 
 -24   4  24        0.92        6.23     81.42 o 
 -22   4  24      984.45     1029.01    110.32 o 
 -20   4  24      339.41      375.98     91.66 o 
 -18   4  24       35.42       77.36     79.90 o 
 -16   4  24     1846.93     1781.76    124.70 o 
 -14   4  24      635.76      834.69     99.98 o 
 -12   4  24      370.98      397.65     84.58 o 
 -10   4  24      108.95       84.00     90.98 o 
  -8   4  24       78.11       78.47     92.94 o 
  -6   4  24     2213.66     2813.41    168.91 o 
 -23   5  24     1168.36     1190.00    114.44 o 
 -21   5  24        1.03       13.37     80.82 o 
 -19   5  24      427.78      496.81     94.53 o 
 -17   5  24      853.34     1017.50    107.47 o 
 -15   5  24     1144.50     1304.95    115.97 o 
 -13   5  24       29.59       71.92     74.99 o 
 -11   5  24       47.65      -14.48     90.46 o 
  -9   5  24     2311.54     2442.26    165.72 o 
  -7   5  24     1173.90     1458.28    137.16 o 
 -20   6  24      128.40       10.60     77.11 o 
 -18   6  24     1345.87     1354.08    116.97 o 
 -16   6  24      704.92      686.08     99.54 o 
 -14   6  24     1492.34     1696.56    144.30 o 
 -12   6  24      389.80      455.01    107.89 o 
 -27   1  25      114.60       89.00     86.12 o 
 -25   1  25     1793.08     2085.65    136.39 o 
 -23   1  25     1689.14     1801.70    126.77 o 
 -21   1  25        5.57      -74.78     74.78 o 
 -19   1  25      200.42      172.68     82.46 o 
 -17   1  25       79.22      -66.99     73.97 o 
 -15   1  25       41.91      -74.31     74.31 o 
 -13   1  25      365.68      319.84     88.28 o 
 -11   1  25     2198.86     2591.10    141.65 o 
  -9   1  25     2161.37     2440.71    137.34 o 
  -7   1  25      469.17      445.93    106.36 o 
  -5   1  25       92.68      100.60    127.79 o 
 -26   2  25      419.56      305.74     93.52 o 
 -24   2  25      851.14      754.76    103.11 o 
 -22   2  25        0.99       -8.95     77.55 o 
 -20   2  25      283.85       99.88     95.70 o 
 -18   2  25       37.06      -33.01     76.71 o 
 -16   2  25      449.33      485.28     91.91 o 
 -14   2  25      153.58      127.43     82.67 o 
 -12   2  25     1434.61     1727.79    124.15 o 
 -10   2  25      138.48      162.60     78.21 o 
  -8   2  25        1.76      -54.16     86.80 o 
  -6   2  25       12.55       25.72     88.75 o 
 -25   3  25     2136.01     2317.85    143.83 o 
 -23   3  25       10.47      -31.28     83.00 o 
 -21   3  25      384.93      362.56     91.97 o 
 -19   3  25      881.32     1020.60    108.98 o 
 -17   3  25       12.38       18.47     76.74 o 
 -15   3  25     1568.99     1949.99    130.23 o 
 -13   3  25      172.48       77.67     80.77 o 
 -11   3  25      346.74      375.24     84.19 o 
  -9   3  25       87.45       35.33     88.66 o 
 -22   4  25      232.52      227.76     90.97 o 
 -20   4  25      170.35      169.53     85.41 o 
 -18   4  25      145.63       76.48     84.89 o 
 -16   4  25        3.52      -50.78     78.33 o 
 -14   4  25      145.01        1.97     77.71 o 
 -12   4  25      115.15       57.23     97.28 o 
 -10   4  25       53.38       43.03     91.77 o 
 -17   5  25      414.94      446.49     94.23 o 
 -15   5  25      152.37      124.95     83.97 o 
 -24   0  26     3262.74     3710.39    334.98 o 
 -22   0  26      656.57      474.98    138.14 o 
 -20   0  26      546.04      518.48    137.30 o 
 -18   0  26      658.20      757.27    148.91 o 
 -16   0  26      400.22      401.93    130.96 o 
 -14   0  26     1642.42     1599.81    177.62 o 
 -12   0  26     4342.12     5120.38    270.94 o 
 -10   0  26     1410.88     1656.98    177.40 o 
 -23   1  26       25.13       48.92     83.46 o 
 -21   1  26        4.17      -37.28     81.42 o 
 -19   1  26       42.35      -67.96     77.48 o 
 -17   1  26      171.89      140.41     84.77 o 
 -15   1  26      147.53       28.79     81.71 o 
 -13   1  26        2.66       90.86     80.48 o 
 -11   1  26       44.69      179.60     85.41 o 
 -22   2  26        1.09      -19.77     84.77 o 
 -20   2  26       65.73       23.66     85.41 o 
 -18   2  26     2346.64     2245.59    138.82 o 
 -16   2  26       55.75       -1.20     79.61 o 
 -14   2  26       42.71      -24.94     78.86 o 
 -12   2  26       92.04       69.30     80.49 o 
 -19   3  26      364.99      516.54     98.03 o 
 -17   3  26       39.54       60.50     86.00 o 
 -15   3  26      478.79      564.85    101.57 o 
                                                 
